# Supplementary material for: Adaptive Evolution of Energy Metabolism-Related Genes in Hypoxia-Tolerant Mammals
Source: Front Genet. 2017 Dec 7;8:205. doi: 10.3389/fgene.2017.00205 (PMC5725996; doi:10.3389/fgene.2017.00205)
Supplement: Supplementary file 1 [file Table_1.XLSX]

## Sheet: gene ID
Table S1 List of gene accession numbers used in this study
Common name	Scientific name	ACACA	ACACB	ACAT1	ACAT2	ACLY	ACO1	ACO2	ACOT12	ACSS1	ACSS2	ACYP1	ACYP2	ADH5	ADPGK	AKR1A1	AKR1B1	ALDH1A3	ALDH2	ALDH3A1	ALDH3A2	ALDH7A1	ALDH9A1	ALDOA	ALDOB	ALDOC	ATP12A	ATP4A	ATP4B	ATP5A1	ATP5B	ATP5C1	ATP5D	ATP5E	ATP5F1	ATP5G1	ATP5G3	ATP5H	ATP5I	ATP5J	ATP5L	ATP6AP1	ATP6V0A1	ATP6V0A2	ATP6V0A4	ATP6V0B	ATP6V0C	ATP6V0D1	ATP6V0D2
Bottlenose dolphin	Tursiops truncatus	ENSTTRG00000008906	ENSTTRG00000006365	ENSTTRG00000012023	ENSTTRG00000010389	ENSTTRG00000006605	ENSTTRG00000016991	ENSTTRG00000003371	ENSTTRG00000013797	ENSTTRG00000001631	ENSTTRG00000014192	ENSTTRG00000001925	ENSTTRG00000004477	ENSTTRG00000002518	ENSTTRG00000011771	ENSTTRG00000012180	ENSTTRG00000009808	ENSTTRG00000005093	ENSTTRG00000010439	ENSTTRG00000007699	ENSTTRG00000007697	ENSTTRG00000014257	ENSTTRG00000000490	ENSTTRG00000005529	ENSTTRG00000014365	ENSTTRG00000004049	ENSTTRG00000012682	ENSTTRG00000015108	ENSTTRG00000004697	ENSTTRG00000005118	ENSTTRG00000002144	ENSTTRG00000005049	ENSTTRG00000011063	ENSTTRG00000008410	ENSTTRG00000001546	ENSTTRG00000008526	ENSTTRG00000011524	ENSTTRG00000002618	ENSTTRG00000002962	ENSTTRG00000004780	ENSTTRG00000004284	ENSTTRG00000011434	ENSTTRG00000007171	ENSTTRG00000016567	ENSTTRG00000012381	ENSTTRG00000001290	ENSTTRG00000008231	ENSTTRG00000009070	ENSTTRG00000002863
Pacific walrus	Odobenus rosmarus divergen	XM_004397700.1	XM_004416170.1	XM_004401050.1	XM_004401123.1	XM_004410514.1	XM_004392172.1	XM_004397416.1	XM_004405610.1	XM_004398422.1	XM_004393086.1	XM_004399354.1	×	XM_004391484.1	XM_004415333.1	XM_004400597.1	XM_004406368.1	XM_004405529.1	XM_004395838.1	XM_004405119.1	XM_004405121.1	XM_004413275.1	XM_004408356.1	XM_004397180.1	XM_004414282.1	XM_004399654.1	XM_004401374.1	XM_004417088.1	XM_004412263.1	XM_004408530.1	XM_004401691.1	XM_004398236.1	XM_004395421.1	XM_004413981.1	XM_004401329.1	XM_004395118.1	XM_004409005.1	XM_004394356.1	XM_004396239.1	XM_004399335.1	XM_004415055.1	XM_004414502.1	XM_004410539.1	XM_004395923.1	XM_004416688.1	XM_004400635.1	XM_004403179.1	XM_004393384.1	XM_004393759.1
Florida manatee	Trichechus manatus latirostris	XM_004377833.1	XM_004378989.1	XM_004382475.1	XM_004368799.1	XM_004390317.1	XM_004390934.1	XM_004373903.1	XM_004374565.1	XM_004376410.1	XM_004370413.1	XM_004371052.1	XM_004369591.1	XM_004390244.1	XM_004374726.1	XM_004371797.1	XM_004382707.1	XM_004372646.1	XM_004379070.1	×	XM_004380981.1	XM_004384289.1	XM_004385766.1	XM_004386630.1	XM_004372212.1	XM_004385374.1	XM_004389874.1	XM_004388113.1	XM_004369285.1	XM_004380888.1	XM_004379912.1	XM_004379701.1	XM_004378514.1	XM_004370201.1	XM_004380410.1	XM_004377971.1	XM_004375487.1	XM_004374403.1	XM_004383536.1	XM_004371361.1	XM_004385668.1	XM_004390589.1	XM_004390291.1	XM_004384996.1	XM_004382392.1	XM_004371827.1	XM_004373182.1	XM_004371490.1	XM_004370794.1
Killer whale	Orcinus orca	XM_004271716.1	XM_004281381.1	XM_004282271.1	XM_004278883.1	XM_004282798.1	XM_004275067.1	XM_004279530.1	XM_004281649.1	XM_004270435.1	XM_004272752.1	XM_004262251.1	XM_004284362.1	XM_004263552.1	XM_004276275.1	XM_004285746.1	XM_004272176.1	XM_004271647.1	XM_004281435.1	XM_004267204.1	XM_004267203.1	XM_004279856.1	XM_004282047.1	XM_004268647.1	XM_004271497.1	XM_004267132.1	XM_007466343.1	XM_007470995.1	XM_007466356.1	XM_007465623.1	XM_007467703.1	XM_007465805.1	XM_007460392.1	XM_007453014.1	XM_007449274.1	XM_007465096.1	XM_007451079.1	XM_007454363.1	XM_007467906.1	XM_007466490.1	XM_007456315.1	XM_007457434.1	XM_007449844.1	XM_007448658.1	XM_007466600.1	XM_007468260.1	XM_007453525.1	XM_007457281.1	XM_007461725.1
Baiji	Lipotes vexillifer	XM_007464885.1	XM_007448226.1	XM_007447213.1	XM_007461762.1	XM_007468800.1	XM_007456646.1	XM_007459740.1	XM_007451718.1	XM_007451445.1	XM_007447786.1	XM_007459746.1	XM_007465686.1	XM_007463794.1	XM_007461672.1	XM_007450367.1	XM_007466570.1,XR_457103.1	XM_007446138.1	XM_007448170.1	XM_007462678.1	XM_007462679.1	XM_007463726.1,XM_007463727.1	XM_007457390.1,XM_007457391.1,XM_007457392.1	XM_007452771.1	XM_007456394.1	XM_007452418.1	XM_004281818.1	XM_004284158.1	XM_004273586.1	XM_004266057.1	XM_004274135.1	XM_004281702.1	XM_004285870.1	XM_004282389.1	XM_004263182.1	XM_004282656.1	XM_004267340.1	XM_004275457.1	XM_004265201.1	XM_004264475.1	XM_004273340.1	XM_004286668.1	XM_004282820.1	XM_004276658.1	XM_004272155.1	XM_004266317.1	XM_004270285.1	XM_004280856.1	XM_004276150.1
Sperm whale	Physeter catodon	XM_007100350.1	XM_007129497.1	XM_007110693.1	XM_007126017.1	XM_007129057.1	XM_007116472.1	XM_007099906.1	XM_007121921.1	XM_007105167.1	XM_007115351.1	XM_007117122.1	XM_007122011.1	XM_007123385.1	XM_007122109.1	XM_007108602.1	XM_007106178.1	XM_007110920.1	XM_007130001.1	XM_007104227.1	XM_007104224.1	XM_007116509.1	XM_007128953.1	XM_007107347.1	XM_007124768.1	XM_007121751.1	XM_007114192.1	XM_007106546.1	XM_007116835.1	XM_007111001.1	XM_007129391.1	XM_007120422.1	XM_007130161.1	×	XM_007101686.1	XM_007109412.1	XM_007108009.1	XM_007099725.1	×	XM_007117915.1	XM_007124160.1	XM_007119993.1	XM_007102143.1	XM_007125159.1	XM_007118814.1	XM_007111917.1	XM_007100045.1	XM_007125900.1	XM_007121248.1
Minke whale	Balaenoptera acutorostrata	XM_007190235.1	XM_007180090.1	XM_007172992.1	XM_007186100.1	XM_007186564.1	XM_007185513.1	XM_007184467.1	XM_007193064.1	XM_007191860.1	XM_007193240.1	XM_007184477.1	XM_007190020.1	XM_007184171.1	XM_007197756.1	XM_007164551.1	XM_007177137.1	XM_007179129.1	XM_007170911.1	XM_007174125.1	XM_007174129.1	XM_007188499.1	XM_007191079.1	XM_007186373.1	XM_007197086.1	XM_007183886.1	XM_007164250.1	XM_007165134.1	XM_007196741.1	XM_007197187.1	XM_007179625.1	XM_007167424.1	XM_007176678.1	XM_007185233.1	XM_007169407.1	XM_007176398.1	XM_007190427.1	XM_007185647.1	×	XM_007164147.1	XM_007196594.1	XM_007185523.1	XM_007177785.1	XM_007189637.1	XM_007177087.1	XM_007164595.1	XM_007181622.1	XM_007198112.1	XM_007176094.1
Tibeta yak	Bos mutus	XM_005888164.1	XM_005891509.1	XM_005903803.1	XM_005900391.1	XM_005899223.1	XM_005909143.1	XM_005909434.1	XM_005904546.1	XM_005900966.1	XM_005900428.1	XM_005900986.1	XM_005907304.1	XM_005898809.1	XM_005905604.1	XM_005894205.1	XM_005902900.1	XM_005888963.1	XM_005902583.1	XM_005887263.1	XM_005887265.1	XM_005887397.1	XM_005888646.1	XM_005894472.1	XM_005904068.1	XM_005888186.1	XM_005888730.1	XM_005908192.1	XM_005910524.1	XM_005892345.1	XM_005903447.1	XM_005895496.1	XM_005890452.1	XM_005887232.1	XM_005905667.1	XM_005890353.1	XM_005902550.1	XM_005907935.1	XM_005889612.1	XM_005898624.1	XM_005897150.1	XM_005910116.1	XM_005899200.1	XM_005904654.1	XM_005909792.1	XM_005906900.1	XM_005904807.1	XM_005896549.1	XM_005888282.1
Tibeta antelope	Pantholops hodgsonii	XM_005982167.1	XM_005961942.1	XM_005955579.1	XR_318916.1	XM_005964852.1	XM_005963915.1	XM_005984719.1	XM_005959396.1	XM_005985903.1	XM_005976839.1	XM_005954304.1	XM_005968674.1	XM_005964331.1	XM_005971569.1	XM_005965945.1	XM_005974621.1	XM_005984477.1	XR_318685.1	XM_005964930.1	XM_005964579.1	XM_005980281.1	XM_005984182.1	XM_005963143.1	XM_005954284.1	XM_005963665.1	XR_319087.1	XM_005958192.1	XM_005963732.1	XM_005955548.1	XM_005960747.1	XM_005981170.1	XM_005962572.1	XM_005969423.1	XM_005977330.1	XM_005964682.1	XM_005980834.1	XM_005985207.1	XM_005961171.1	XM_005971198.1	XM_005977065.1	XM_005965128.1	XM_005964874.1	XM_005955302.1	XM_005984505.1	XM_005965912.1	XM_006174063.1	XM_005959157.1	XM_005984068.1
Camel	Camelus bactrianus ferus	XM_006173591.1	XM_006176149.1	XM_006189839.1	XM_006179036.1	XM_006183319.1	XM_006192501.1	XM_006174733.1	XM_006186757.1	XM_006173581.1	XM_006188559.1	XM_006184470.1	XM_006174483.1	XM_006191277.1	XM_006182062.1	XM_006178426.1	XM_006193681.1	XM_006182672.1	XM_006178085.1	XM_006179705.1	XM_006179703.1	XM_006191451.1	XM_006175930.1	XM_006181535.1	XM_006185232.1	XM_006184928.1	XM_006176561.1	XM_006184405.1	XM_006176734.1	XM_006183795.1	XM_006179858.1	XM_006195600.1	XM_006173277.1	×	XM_006196039.1	XM_006176410.1	XM_006174754.1	XM_006176483.1	×	XM_006186176.1	XM_006175322.1	XM_006189916.1	XM_006175185.1	XM_006178221.1	XM_006185338.1	XM_006178460.1	XM_005960442.1	XM_006180622.1	XM_006193946.1
Sheep	Ovis aries	NM_001009256.1	XM_004017616.1	XM_004016541.1	XM_004011548.1	NM_001038622.1	XM_004004427.1	XM_004007635.1	XM_004009549.1	×	XM_004014514.1	XM_004010797.1	×	XM_004009681.1	XM_004010887.1	XM_004001920.1	XM_004008077.1	XM_004018018.1	XM_004017409.1	XM_004013324.1	XM_004012728.1	XM_004008665.1	XM_004003729.1	XM_004020882.1	NM_001009809.1	XM_004012499.1	XM_004012313.1	XM_004015167.1	×	XM_004020520.1	XM_004006572.1	XM_004014180.1	XM_004008775.1	XM_004014430.1	XM_004002318.1	NM_001009396.1	XM_004004569.1	NM_001142891.1	XM_004004309.1	XM_004002811.1	XM_004016072.1	XM_004022653.1	XM_004012928.1	XM_004017565.1	XM_004008096.1	XM_004001895.1	NM_001009195.1	XM_004015589.1	XM_004011856.1
Weddell seal	Leptonychotes weddellii	XM_006732703.1	XM_006742092.1	XM_006743765.1	XM_006733215.1	×	XM_006727338.1	XM_006740345.1	XM_006749749.1	XM_006741181.1	XM_006749349.1	XR_434381.1	XM_006727595.1	XM_006742062.1	XM_006731269.1	XM_006729027.1	XM_006729175.1	XM_006741410.1	XR_435096.1	XM_006742724.1	XM_006749563.1	XM_006736166.1	XM_006741993.1	XM_006733977.1	XM_006727632.1	XM_006731584.1	XM_006742309.1	XM_006742828.1	XM_006738685.1	XR_434823.1	XR_434147.1	XM_006741306.1	XM_006740776.1	XM_006742794.1	XM_006745434.1	XM_006741459.1	XM_006742129.1	XM_006728072.1	XM_006751007.1	XM_006743891.1	XM_006741603.1	XM_006739347.1	XM_006738580.1	XM_006748679.1	XM_006751821.1	XM_006749289.1	XM_006739282.1	XM_006741486.1	XM_006727120.1
Naked mole-rat	Heterocephalus glaber	XM_004870408.1	XM_004882374.1	XM_004902247.1	XM_004869021.1	XM_004859373.1	KM486680.1	XM_004845515.1	XM_004841623.1	XM_004874775.1	XM_004907212.1	XM_004837173.1	XM_004895094.1	XM_004883403.1	XM_004855520.1	XM_004872932.1	XM_004856310.1	XM_004852675.1	XM_004843781.1	XM_004895344.1	XM_004895345.1	XM_004893770.1	XM_004878564.1	XM_004856092.1	XM_004877655.1	XM_004856995.1	XM_004854918.1	XM_004858814.1	XM_004858485.1	XM_004855084.1	XM_004890190.1	XM_004854538.1	XM_004865972.1	XM_004876402.1	XM_004853716.1	KM486687.1	NM_001279860.2	XM_004860630.1	XM_004847496.1	XM_004842227.1	XM_004893613.1	XM_004875001.1	XM_004859329.1	XM_004843963.1	XM_004886927.1	XM_004871898.1	XM_004878673.1	XM_004843033.1	XM_004841977.1
Star-nosed mole	Condylura cristata	XM_004684461.1	XM_004690954.1	XM_004689076.1	XM_004673957.1	XM_004684182.1	XM_004677708.1	XM_004675631.1	XM_004678165.1	XM_004686916.1	XM_004687259.1	XM_004682061.1	XM_004691397.1	×	XM_004687612.1	XM_004678943.1	XM_004677059.1	XM_004693088.1	XM_004691071.1	XM_004685062.1	XM_004684564.1	XM_004686503.1	XM_004688414.1	XM_004692011.1	XM_004677468.1	XM_004684861.1	XM_004680272.1	XM_004690268.1	×	XM_004683875.1	XM_004692623.1	XM_004691232.1	XM_004689393.1	×	XM_004689654.1	XM_004684305.1	XM_004674505.1	XM_004693486.1	×	XM_004675315.1	XM_004689211.1	XM_004695240.1	XM_004684158.1	XM_004690824.1	XM_004677203.1	XM_004678906.1	XM_004691814.1	XM_004690475.1	XM_004679753.1
Human	Homo sapiens	ENSG00000132142	ENSG00000076555	ENSG00000075239	ENSG00000120437	ENSG00000131473	ENSG00000122729	ENSG00000100412	ENSG00000172497	ENSG00000154930	ENSG00000131069	ENSG00000119640	ENSG00000170634	ENSG00000197894	ENSG00000159322	ENSG00000117448	ENSG00000085662	ENSG00000184254	ENSG00000111275	ENSG00000108602	ENSG00000072210	ENSG00000164904	ENSG00000143149	ENSG00000149925	ENSG00000136872	ENSG00000109107	ENSG00000075673	ENSG00000105675	ENSG00000186009	ENSG00000152234	ENSG00000110955	ENSG00000165629	ENSG00000099624	ENSG00000124172	ENSG00000116459	ENSG00000159199	ENSG00000154518	ENSG00000167863	ENSG00000169020	ENSG00000154723	ENSG00000167283	ENSG00000071553	ENSG00000033627	ENSG00000185344	ENSG00000105929	ENSG00000117410	ENSG00000185883	ENSG00000159720	ENSG00000147614
Chimpanzee	Pan troglodytes	ENSPTRG00000009052	ENSPTRG00000005420	ENSPTRG00000004247	ENSPTRG00000018759	ENSPTRG00000023148	ENSPTRG00000020843	ENSPTRG00000014428	ENSPTRG00000017048	ENSPTRG00000013336	ENSPTRG00000013424	ENSPTRG00000006549	ENSPTRG00000011921	ENSPTRG00000016303	ENSPTRG00000007256	ENSPTRG00000000676	ENSPTRG00000019716	ENSPTRG00000007508	×	ENSPTRG00000008874	ENSPTRG00000008872	×	ENSPTRG00000001617	ENSPTRG00000007983	ENSPTRG00000021201	ENSPTRG00000008923	ENSPTRG00000005712	ENSPTRG00000010850	ENSPTRG00000006063	ENSPTRG00000009991	ENSPTRG00000005107	ENSPTRG00000002277	ENSPTRG00000010190	ENSPTRG00000013681	ENSPTRG00000001099	ENSPTRG00000009364	ENSPTRG00000012661	ENSPTRG00000009628	ENSPTRG00000015809	ENSPTRG00000013809	ENSPTRG00000004342	ENSPTRG00000022435	ENSPTRG00000009202	ENSPTRG00000005607	ENSPTRG00000019746	ENSPTRG00000000648	ENSPTRG00000007653	ENSPTRG00000008231	ENSPTRG00000020393
Gorilla	Gorilla gorilla	ENSGGOG00000017078	ENSGGOG00000009294	ENSGGOG00000012640	ENSGGOG00000014051	ENSGGOG00000003570	ENSGGOG00000016306	ENSGGOG00000001107	ENSGGOG00000009718	ENSGGOG00000001280	ENSGGOG00000006934	×	ENSGGOG00000011114	ENSGGOG00000028244	ENSGGOG00000003911	ENSGGOG00000012740	ENSGGOG00000011731	ENSGGOG00000000056	ENSGGOG00000007108	ENSGGOG00000007682	ENSGGOG00000007664	×	ENSGGOG00000000900	ENSGGOG00000013979	ENSGGOG00000003653	ENSGGOG00000009705	ENSGGOG00000001316	ENSGGOG00000000130	ENSGGOG00000012116	ENSGGOG00000016560	ENSGGOG00000011596	ENSGGOG00000009719	ENSGGOG00000002334	ENSGGOG00000016625	ENSGGOG00000005215	ENSGGOG00000001626	ENSGGOG00000026893	ENSGGOG00000013716	ENSGGOG00000005741	ENSGGOG00000008265	×	ENSGGOG00000013466	ENSGGOG00000010819	ENSGGOG00000008941	ENSGGOG00000008794	ENSGGOG00000003638	ENSGGOG00000028600	ENSGGOG00000012974	ENSGGOG00000013754
Orangutan	Pongo abelii	ENSPPYG00000008216	ENSPPYG00000004930	ENSPPYG00000003843	ENSPPYG00000017145	ENSPPYG00000029534	ENSPPYG00000019150	ENSPPYG00000011871	ENSPPYG00000015605	ENSPPYG00000010781	ENSPPYG00000010943	×	ENSPPYG00000012410	ENSPPYG00000014946	ENSPPYG00000006621	ENSPPYG00000001410	ENSPPYG00000018017	ENSPPYG00000006823	ENSPPYG00000004966	ENSPPYG00000008841	ENSPPYG00000008838	ENSPPYG00000025927	ENSPPYG00000000568	ENSPPYG00000007244	ENSPPYG00000019453	ENSPPYG00000008100	ENSPPYG00000005214	ENSPPYG00000009869	ENSPPYG00000005529	ENSPPYG00000009130	ENSPPYG00000004668	ENSPPYG00000002076	ENSPPYG00000029562	ENSPPYG00000005241	ENSPPYG00000001032	ENSPPYG00000008909	ENSPPYG00000012952	ENSPPYG00000008615	ENSPPYG00000014505	ENSPPYG00000011305	ENSPPYG00000003933	ENSPPYG00000020877	ENSPPYG00000008391	ENSPPYG00000005095	ENSPPYG00000018040	ENSPPYG00000001438	ENSPPYG00000007002	ENSPPYG00000007458	ENSPPYG00000018722
Gibbon	Nomascus leucogenys	ENSNLEG00000002421	ENSNLEG00000001505	ENSNLEG00000007227	ENSNLEG00000011115	ENSNLEG00000011182	ENSNLEG00000003409	ENSNLEG00000015482	ENSNLEG00000013095	ENSNLEG00000015554	ENSNLEG00000010119	ENSNLEG00000016441	ENSNLEG00000009111	ENSNLEG00000013946	ENSNLEG00000008958	×	ENSNLEG00000013037	ENSNLEG00000001039	ENSNLEG00000000016	ENSNLEG00000010561	ENSNLEG00000010712	ENSNLEG00000012180	ENSNLEG00000014707	ENSNLEG00000002152	ENSNLEG00000017120	ENSNLEG00000002427	ENSNLEG00000013878	ENSNLEG00000011255	ENSNLEG00000000867	ENSNLEG00000010973	ENSNLEG00000017458	ENSNLEG00000011917	ENSNLEG00000001448	ENSNLEG00000018656	ENSNLEG00000003971	ENSNLEG00000002718	ENSNLEG00000005971	ENSNLEG00000000561	ENSNLEG00000000887	ENSNLEG00000002412	ENSNLEG00000007362	ENSNLEG00000014184	ENSNLEG00000011534	ENSNLEG00000001958	ENSNLEG00000013849	ENSNLEG00000013912	ENSNLEG00000009416	ENSNLEG00000004667	ENSNLEG00000001495
Macaque	Macaca mulatta	ENSMMUG00000009349	×	ENSMMUG00000004161	×	×	ENSMMUG00000008196	ENSMMUG00000001454	ENSMMUG00000020656	ENSMMUG00000020597	ENSMMUG00000017932	ENSMMUG00000003126	ENSMMUG00000002152	×	ENSMMUG00000011309	ENSMMUG00000020085	ENSMMUG00000000917	ENSMMUG00000006659	ENSMMUG00000008336	ENSMMUG00000001328	ENSMMUG00000014130	ENSMMUG00000002489	ENSMMUG00000015946	ENSMMUG00000000983	ENSMMUG00000023796	ENSMMUG00000020322	ENSMMUG00000022608	ENSMMUG00000000845	ENSMMUG00000007425	ENSMMUG00000003570	×	ENSMMUG00000009207	ENSMMUG00000007091	ENSMMUG00000013185	×	×	×	×	×	ENSMMUG00000008725	×	ENSMMUG00000005501	ENSMMUG00000022644	ENSMMUG00000006546	ENSMMUG00000006547	ENSMMUG00000015154	ENSMMUG00000019094	ENSMMUG00000029105	ENSMMUG00000001618
Marmoset	Callithrix jacchus	ENSCJAG00000015336	×	ENSCJAG00000010127	ENSCJAG00000011777	ENSCJAG00000014988	ENSCJAG00000007687	×	ENSCJAG00000019453	ENSCJAG00000011837	ENSCJAG00000018019	ENSCJAG00000020604	ENSCJAG00000010291	ENSCJAG00000007198	ENSCJAG00000018161	ENSCJAG00000013633	×	ENSCJAG00000017159	ENSCJAG00000011989	ENSCJAG00000011784	ENSCJAG00000011685	ENSCJAG00000011102	ENSCJAG00000004575	×	ENSCJAG00000016312	ENSCJAG00000012766	ENSCJAG00000018931	ENSCJAG00000010270	ENSCJAG00000006956	ENSCJAG00000008319	ENSCJAG00000033571	×	ENSCJAG00000010469	×	×	ENSCJAG00000007352	×	×	×	ENSCJAG00000013803	×	×	ENSCJAG00000000367	ENSCJAG00000020504	ENSCJAG00000012974	ENSCJAG00000009279	ENSCJAG00000014901	ENSCJAG00000016190	ENSCJAG00000000343
Dian's tarsier	Tarsius dentatus	ENSTSYG00000007665	×	ENSTSYG00000012639	ENSTSYG00000003819	ENSTSYG00000010520	ENSTSYG00000004179	ENSTSYG00000001084	ENSTSYG00000013327	ENSTSYG00000005675	ENSTSYG00000004518	ENSTSYG00000000755	ENSTSYG00000010790	×	ENSTSYG00000009510	ENSTSYG00000005301	×	ENSTSYG00000005864	ENSTSYG00000009364	ENSTSYG00000013330	ENSTSYG00000002297	ENSTSYG00000002221	ENSTSYG00000011313	ENSTSYG00000004505	ENSTSYG00000002396	ENSTSYG00000010199	ENSTSYG00000013626	×	×	ENSTSYG00000007804	ENSTSYG00000009962	ENSTSYG00000003035	×	ENSTSYG00000012532	ENSTSYG00000000420	×	ENSTSYG00000001968	×	×	ENSTSYG00000008583	ENSTSYG00000002686	×	ENSTSYG00000005183	ENSTSYG00000008097	ENSTSYG00000006039	×	×	×	ENSTSYG00000014037
Bushbaby	Otolemur garnettii	ENSOGAG00000013795	ENSOGAG00000007444	ENSOGAG00000017245	ENSOGAG00000007315	ENSOGAG00000004641	ENSOGAG00000010522	ENSOGAG00000002845	ENSOGAG00000002545	ENSOGAG00000008498	ENSOGAG00000001803	ENSOGAG00000029028	ENSOGAG00000015142	ENSOGAG00000015640	ENSOGAG00000001956	ENSOGAG00000007175	ENSOGAG00000016156	ENSOGAG00000005864	ENSOGAG00000033093	ENSOGAG00000017080	ENSOGAG00000017078	ENSOGAG00000002475	ENSOGAG00000006198	ENSOGAG00000011655	ENSOGAG00000015793	ENSOGAG00000007098	ENSOGAG00000003804	ENSOGAG00000027922	ENSOGAG00000003536	ENSOGAG00000026684	ENSOGAG00000003541	×	ENSOGAG00000027066	ENSOGAG00000029763	×	ENSOGAG00000011713	ENSOGAG00000027578	ENSOGAG00000001990	ENSOGAG00000012271	×	×	ENSOGAG00000008310	ENSOGAG00000009857	ENSOGAG00000009211	ENSOGAG00000017130	ENSOGAG00000001176	ENSOGAG00000029986	ENSOGAG00000000021	ENSOGAG00000009230
gray mouse lemur	Microcebus murinus	ENSMICG00000004237	ENSMICG00000017628	ENSMICG00000000380	ENSMICG00000007988	ENSMICG00000011865	ENSMICG00000006540	ENSMICG00000013529	ENSMICG00000016269	ENSMICG00000002040	ENSMICG00000004916	×	ENSMICG00000011857	ENSMICG00000006116	ENSMICG00000015028	ENSMICG00000014600	ENSMICG00000001921	ENSMICG00000014808	ENSMICG00000003487	ENSMICG00000007499	ENSMICG00000001237	ENSMICG00000007316	ENSMICG00000008315	ENSMICG00000009122	ENSMICG00000011454	ENSMICG00000016825	ENSMICG00000007697	ENSMICG00000009844	×	ENSMICG00000017500	ENSMICG00000001084	ENSMICG00000008263	ENSMICG00000014960	ENSMICG00000014899	ENSMICG00000011992	ENSMICG00000003414	ENSMICG00000006421	ENSMICG00000017484	×	ENSMICG00000006338	ENSMICG00000015233	ENSMICG00000016405	ENSMICG00000010226	ENSMICG00000006505	ENSMICG00000001839	ENSMICG00000011028	ENSMICG00000017107	ENSMICG00000012079	ENSMICG00000006227
Tree shrew	Tupaia belangeri	ENSTBEG00000008501	ENSTBEG00000001336	ENSTBEG00000007233	×	ENSTBEG00000011117	ENSTBEG00000012369	ENSTBEG00000011060	ENSTBEG00000003903	ENSTBEG00000014616	ENSTBEG00000010082	×	ENSTBEG00000013671	ENSTBEG00000015594	ENSTBEG00000016169	ENSTBEG00000014987	ENSTBEG00000013327	ENSTBEG00000012850	ENSTBEG00000015268	×	ENSTBEG00000015634	ENSTBEG00000003918	×	×	ENSTBEG00000009298	ENSTBEG00000008632	ENSTBEG00000007005	ENSTBEG00000008848	×	ENSTBEG00000002259	ENSTBEG00000002483	ENSTBEG00000011530	×	ENSTBEG00000009452	ENSTBEG00000015593	ENSTBEG00000003575	×	×	×	ENSTBEG00000002151	ENSTBEG00000009999	ENSTBEG00000012179	ENSTBEG00000008874	ENSTBEG00000009385	ENSTBEG00000006208	×	ENSTBEG00000012407	ENSTBEG00000007097	ENSTBEG00000001654
Mouse	Mus musculus	ENSMUSG00000020532	ENSMUSG00000042010	ENSMUSG00000032047	×	ENSMUSG00000020917	ENSMUSG00000028405	ENSMUSG00000022477	ENSMUSG00000021620	ENSMUSG00000027452	ENSMUSG00000027605	ENSMUSG00000008822	ENSMUSG00000060923	ENSMUSG00000028138	ENSMUSG00000025236	ENSMUSG00000028692	ENSMUSG00000001642	ENSMUSG00000015134	ENSMUSG00000029455	ENSMUSG00000019102	ENSMUSG00000010025	ENSMUSG00000053644	ENSMUSG00000026687	×	ENSMUSG00000028307	ENSMUSG00000017390	ENSMUSG00000022229	ENSMUSG00000005553	ENSMUSG00000031449	ENSMUSG00000025428	ENSMUSG00000025393	ENSMUSG00000025781	ENSMUSG00000003072	ENSMUSG00000016252	ENSMUSG00000000563	ENSMUSG00000006057	ENSMUSG00000018770	×	ENSMUSG00000050856	ENSMUSG00000022890	×	ENSMUSG00000019087	ENSMUSG00000019302	ENSMUSG00000038023	ENSMUSG00000038600	ENSMUSG00000033379	ENSMUSG00000024121	ENSMUSG00000013160	ENSMUSG00000028238
Rat	Rattus norvegicus	ENSRNOG00000034013	ENSRNOG00000000658	ENSRNOG00000007862	×	ENSRNOG00000016924	ENSRNOG00000005849	ENSRNOG00000024128	ENSRNOG00000015081	ENSRNOG00000007102	ENSRNOG00000018755	ENSRNOG00000006744	ENSRNOG00000042419	ENSRNOG00000033854	ENSRNOG00000026178	ENSRNOG00000016727	×	ENSRNOG00000013028	ENSRNOG00000001344	ENSRNOG00000002331	ENSRNOG00000002342	ENSRNOG00000014645	ENSRNOG00000004027	×	ENSRNOG00000006807	ENSRNOG00000011452	ENSRNOG00000020685	ENSRNOG00000020985	ENSRNOG00000018543	ENSRNOG00000050788	ENSRNOG00000002840	ENSRNOG00000019223	ENSRNOG00000014625	×	×	×	ENSRNOG00000001596	×	ENSRNOG00000000064	×	ENSRNOG00000028884	ENSRNOG00000037244	ENSRNOG00000036814	ENSRNOG00000001019	ENSRNOG00000013428	ENSRNOG00000019655	×	ENSRNOG00000017235	ENSRNOG00000006926
Kangaroo rat	Dipodomys ordii	ENSDORG00000006958	ENSDORG00000012980	ENSDORG00000013681	ENSDORG00000011505	ENSDORG00000001906	ENSDORG00000014246	ENSDORG00000002209	ENSDORG00000001303	ENSDORG00000004006	ENSDORG00000008570	ENSDORG00000004894	ENSDORG00000007536	ENSDORG00000009107	ENSDORG00000010990	ENSDORG00000009867	ENSDORG00000011676	ENSDORG00000000437	ENSDORG00000012759	ENSDORG00000001480	ENSDORG00000001469	ENSDORG00000005733	ENSDORG00000012670	ENSDORG00000003364	ENSDORG00000012832	ENSDORG00000010329	ENSDORG00000001519	ENSDORG00000000792	ENSDORG00000001659	ENSDORG00000009630	ENSDORG00000009241	ENSDORG00000002797	ENSDORG00000000428	×	ENSDORG00000013352	ENSDORG00000008511	ENSDORG00000012973	ENSDORG00000003319	ENSDORG00000009710	×	ENSDORG00000003439	ENSDORG00000008847	ENSDORG00000013402	ENSDORG00000003047	ENSDORG00000004334	×	ENSDORG00000016213	ENSDORG00000013966	ENSDORG00000016038
Guinea pig	Cavia aperea	ENSCPOG00000006043	ENSCPOG00000004635	ENSCPOG00000015048	ENSCPOG00000001672	×	ENSCPOG00000003768	ENSCPOG00000012642	ENSCPOG00000009718	×	ENSCPOG00000004192	ENSCPOG00000022232	ENSCPOG00000008832	ENSCPOG00000000527	×	ENSCPOG00000012718	ENSCPOG00000001285	×	ENSCPOG00000013363	ENSCPOG00000015670	ENSCPOG00000013785	ENSCPOG00000013120	ENSCPOG00000015347	ENSCPOG00000007434	ENSCPOG00000012385	ENSCPOG00000024763	ENSCPOG00000003407	ENSCPOG00000005328	ENSCPOG00000013488	ENSCPOG00000012719	ENSCPOG00000023092	ENSCPOG00000010523	ENSCPOG00000020167	ENSCPOG00000012392	ENSCPOG00000014070	×	ENSCPOG00000006194	ENSCPOG00000004022	×	ENSCPOG00000004703	ENSCPOG00000022787	×	ENSCPOG00000011417	ENSCPOG00000001106	ENSCPOG00000011332	ENSCPOG00000007499	ENSCPOG00000022458	ENSCPOG00000010904	ENSCPOG00000009640
Squirrel	Ictidomys tridecemlineatus	ENSSTOG00000002468	ENSSTOG00000004947	ENSSTOG00000004363	ENSSTOG00000005564	ENSSTOG00000006029	ENSSTOG00000006942	ENSSTOG00000016210	ENSSTOG00000001413	ENSSTOG00000005944	ENSSTOG00000011617	ENSSTOG00000007327	ENSSTOG00000008609	ENSSTOG00000006233	ENSSTOG00000012259	ENSSTOG00000013517	×	ENSSTOG00000008968	ENSSTOG00000015009	ENSSTOG00000008487	ENSSTOG00000007914	ENSSTOG00000004369	ENSSTOG00000022883	ENSSTOG00000000865	ENSSTOG00000007034	ENSSTOG00000000540	×	ENSSTOG00000007393	ENSSTOG00000013113	ENSSTOG00000003680	×	ENSSTOG00000026133	ENSSTOG00000002661	ENSSTOG00000002036	ENSSTOG00000007630	ENSSTOG00000013404	ENSSTOG00000013572	ENSSTOG00000015154	ENSSTOG00000028406	ENSSTOG00000008640	ENSSTOG00000014400	ENSSTOG00000004401	ENSSTOG00000003569	ENSSTOG00000006230	ENSSTOG00000001786	ENSSTOG00000002590	×	ENSSTOG00000016447	ENSSTOG00000014846
Rabbit	Oryctolagus cuniculus	ENSOCUG00000014453	ENSOCUG00000007432	ENSOCUG00000002882	ENSOCUG00000013836	ENSOCUG00000013212	ENSOCUG00000015960	ENSOCUG00000021368	ENSOCUG00000005358	ENSOCUG00000013125	ENSOCUG00000002260	ENSOCUG00000010190	ENSOCUG00000015408	ENSOCUG00000004263	ENSOCUG00000011706	×	ENSOCUG00000016605	ENSOCUG00000007938	ENSOCUG00000008325	×	ENSOCUG00000011906	ENSOCUG00000010185	ENSOCUG00000010380	×	ENSOCUG00000014944	ENSOCUG00000013802	ENSOCUG00000007374	ENSOCUG00000010926	ENSOCUG00000027254	ENSOCUG00000003967	×	ENSOCUG00000004642	×	ENSOCUG00000001042	×	ENSOCUG00000016225	ENSOCUG00000012164	ENSOCUG00000015537	ENSOCUG00000024043	ENSOCUG00000006681	ENSOCUG00000029455	ENSOCUG00000017631	ENSOCUG00000015169	×	ENSOCUG00000013544	ENSOCUG00000005895	ENSOCUG00000007121	ENSOCUG00000011850	ENSOCUG00000010247
Pika	Ochotona princeps	ENSOPRG00000004624	ENSOPRG00000006496	ENSOPRG00000014696	ENSOPRG00000003753	ENSOPRG00000008041	ENSOPRG00000016791	ENSOPRG00000000365	ENSOPRG00000004485	ENSOPRG00000009689	ENSOPRG00000010960	ENSOPRG00000011940	ENSOPRG00000005746	ENSOPRG00000008397	ENSOPRG00000001493	×	ENSOPRG00000002793	ENSOPRG00000006186	ENSOPRG00000014667	×	ENSOPRG00000017159	ENSOPRG00000009320	ENSOPRG00000015920	ENSOPRG00000009760	ENSOPRG00000015572	ENSOPRG00000012423	ENSOPRG00000000071	ENSOPRG00000004318	ENSOPRG00000007678	ENSOPRG00000005543	ENSOPRG00000001737	ENSOPRG00000011905	ENSOPRG00000001665	ENSOPRG00000002542	ENSOPRG00000003879	ENSOPRG00000008483	ENSOPRG00000006407	ENSOPRG00000004356	ENSOPRG00000015385	ENSOPRG00000009276	×	ENSOPRG00000016902	ENSOPRG00000009853	ENSOPRG00000006402	ENSOPRG00000006482	ENSOPRG00000013776	ENSOPRG00000001330	ENSOPRG00000013411	ENSOPRG00000004568
Cow	Bos taurus	ENSBTAG00000017567	ENSBTAG00000022058	ENSBTAG00000012885	ENSBTAG00000002827	ENSBTAG00000016740	ENSBTAG00000000555	ENSBTAG00000006429	ENSBTAG00000011110	ENSBTAG00000004281	ENSBTAG00000013303	ENSBTAG00000013992	ENSBTAG00000006852	ENSBTAG00000016007	ENSBTAG00000001578	ENSBTAG00000000497	×	ENSBTAG00000009125	ENSBTAG00000008743	ENSBTAG00000021113	ENSBTAG00000039161	ENSBTAG00000009646	ENSBTAG00000017852	ENSBTAG00000012927	ENSBTAG00000015358	ENSBTAG00000013099	ENSBTAG00000014486	×	ENSBTAG00000019961	ENSBTAG00000002507	ENSBTAG00000013315	ENSBTAG00000013930	ENSBTAG00000000550	×	ENSBTAG00000006441	ENSBTAG00000018339	×	×	×	ENSBTAG00000000605	×	ENSBTAG00000012117	ENSBTAG00000019218	ENSBTAG00000007272	ENSBTAG00000004263	ENSBTAG00000018889	ENSBTAG00000026428	ENSBTAG00000014553	ENSBTAG00000021092
Pig	Sus scrofa	ENSSSCG00000017694	ENSSSCG00000009937	ENSSSCG00000026153	ENSSSCG00000004049	ENSSSCG00000017421	ENSSSCG00000023807	ENSSSCG00000000064	×	ENSSSCG00000007133	ENSSSCG00000007286	ENSSSCG00000002379	×	ENSSSCG00000009185	ENSSSCG00000001925	ENSSSCG00000029256	ENSSSCG00000016539	×	ENSSSCG00000009889	ENSSSCG00000018044	ENSSSCG00000018041	ENSSSCG00000014247	ENSSSCG00000006324	×	×	ENSSSCG00000017759	×	×	ENSSSCG00000009561	ENSSSCG00000004499	ENSSSCG00000000405	×	ENSSSCG00000013431	ENSSSCG00000007524	ENSSSCG00000006789	ENSSSCG00000017544	×	ENSSSCG00000016881	ENSSSCG00000023903	×	ENSSSCG00000023777	×	×	ENSSSCG00000009766	ENSSSCG00000016516	×	ENSSSCG00000008056	ENSSSCG00000002776	ENSSSCG00000006138
Alpaca	Vicugna pacos	ENSVPAG00000001969	ENSVPAG00000011697	ENSVPAG00000003228	ENSVPAG00000008207	ENSVPAG00000011926	ENSVPAG00000009876	ENSVPAG00000002616	ENSVPAG00000009424	×	ENSVPAG00000009817	ENSVPAG00000003085	ENSVPAG00000008818	ENSVPAG00000006074	ENSVPAG00000002854	ENSVPAG00000011741	×	ENSVPAG00000010925	×	×	×	ENSVPAG00000009734	ENSVPAG00000004584	ENSVPAG00000004269	ENSVPAG00000002244	ENSVPAG00000004358	ENSVPAG00000011386	×	×	ENSVPAG00000000846	ENSVPAG00000004025	ENSVPAG00000007701	×	ENSVPAG00000001041	ENSVPAG00000000206	ENSVPAG00000007653	ENSVPAG00000002678	ENSVPAG00000011841	×	ENSVPAG00000006908	ENSVPAG00000005582	×	ENSVPAG00000005061	ENSVPAG00000007036	ENSVPAG00000009857	×	×	ENSVPAG00000004404	ENSVPAG00000004831
Horse	Equus caballus	ENSECAG00000010631	ENSECAG00000015548	ENSECAG00000020128	ENSECAG00000014678	ENSECAG00000009702	ENSECAG00000014846	ENSECAG00000023762	ENSECAG00000021196	ENSECAG00000023870	ENSECAG00000016389	ENSECAG00000017287	ENSECAG00000012531	×	ENSECAG00000020480	ENSECAG00000000223	ENSECAG00000014271	ENSECAG00000008871	ENSECAG00000017673	ENSECAG00000009407	ENSECAG00000011403	ENSECAG00000010547	ENSECAG00000012770	ENSECAG00000003121	ENSECAG00000015932	ENSECAG00000013037	ENSECAG00000017460	×	ENSECAG00000020199	ENSECAG00000021561	ENSECAG00000022627	ENSECAG00000024684	ENSECAG00000012169	ENSECAG00000025162	ENSECAG00000018599	ENSECAG00000019908	ENSECAG00000008514	ENSECAG00000009487	ENSECAG00000017292	ENSECAG00000017858	ENSECAG00000023715	ENSECAG00000014216	ENSECAG00000016326	ENSECAG00000024587	ENSECAG00000016114	ENSECAG00000024290	ENSECAG00000026846	ENSECAG00000015817	ENSECAG00000015484
Dog	Canis lupus familiaris	ENSCAFG00000017996	ENSCAFG00000010991	ENSCAFG00000014570	ENSCAFG00000000720	ENSCAFG00000015818	ENSCAFG00000001786	ENSCAFG00000001075	ENSCAFG00000008698	ENSCAFG00000004360	ENSCAFG00000007637	ENSCAFG00000015933	ENSCAFG00000023070	×	ENSCAFG00000017727	ENSCAFG00000004549	×	ENSCAFG00000010617	×	ENSCAFG00000018146	ENSCAFG00000018166	ENSCAFG00000000588	ENSCAFG00000013422	×	ENSCAFG00000002598	ENSCAFG00000018719	ENSCAFG00000007432	ENSCAFG00000006951	ENSCAFG00000006390	×	×	×	ENSCAFG00000019536	×	ENSCAFG00000019738	ENSCAFG00000016880	ENSCAFG00000013366	×	×	ENSCAFG00000024922	ENSCAFG00000000377	ENSCAFG00000019582	ENSCAFG00000015017	ENSCAFG00000007234	ENSCAFG00000004236	ENSCAFG00000004854	ENSCAFG00000019363	ENSCAFG00000020360	ENSCAFG00000008749
Panda	Ailuropoda melanoleuca	ENSAMEG00000013274	ENSAMEG00000016533	ENSAMEG00000016770	ENSAMEG00000015430	ENSAMEG00000005809	ENSAMEG00000003746	ENSAMEG00000015641	ENSAMEG00000015867	ENSAMEG00000014206	ENSAMEG00000009268	ENSAMEG00000018325	ENSAMEG00000004475	×	ENSAMEG00000005812	ENSAMEG00000013643	ENSAMEG00000016140	ENSAMEG00000014337	×	ENSAMEG00000004389	ENSAMEG00000004270	ENSAMEG00000009988	ENSAMEG00000006688	ENSAMEG00000015188	ENSAMEG00000000631	ENSAMEG00000004865	ENSAMEG00000014601	ENSAMEG00000000397	ENSAMEG00000004610	ENSAMEG00000012614	ENSAMEG00000004135	ENSAMEG00000009927	ENSAMEG00000003263	ENSAMEG00000019808	ENSAMEG00000005433	ENSAMEG00000005038	ENSAMEG00000012367	ENSAMEG00000009115	ENSAMEG00000016722	ENSAMEG00000017167	×	ENSAMEG00000000239	ENSAMEG00000006373	ENSAMEG00000015340	ENSAMEG00000017954	ENSAMEG00000001086	ENSAMEG00000017980	ENSAMEG00000017393	ENSAMEG00000002620
Cat	Felis catus	ENSFCAG00000010568	ENSFCAG00000008350	ENSFCAG00000012428	ENSFCAG00000002845	ENSFCAG00000002140	ENSFCAG00000001293	ENSFCAG00000018526	ENSFCAG00000009827	ENSFCAG00000014545	ENSFCAG00000002309	ENSFCAG00000022756	ENSFCAG00000006570	ENSFCAG00000005005	ENSFCAG00000012250	ENSFCAG00000002857	ENSFCAG00000012894	ENSFCAG00000010734	ENSFCAG00000022000	ENSFCAG00000005186	ENSFCAG00000025303	ENSFCAG00000031152	ENSFCAG00000004312	ENSFCAG00000014170	ENSFCAG00000001417	ENSFCAG00000008271	ENSFCAG00000006891	ENSFCAG00000006374	ENSFCAG00000005403	ENSFCAG00000025952	×	ENSFCAG00000000196	ENSFCAG00000025522	×	ENSFCAG00000028321	ENSFCAG00000002344	×	×	ENSFCAG00000029708	ENSFCAG00000029970	ENSFCAG00000003938	ENSFCAG00000011397	ENSFCAG00000011658	ENSFCAG00000003773	ENSFCAG00000012406	ENSFCAG00000006489	ENSFCAG00000001961	ENSFCAG00000003433	×
Ferret	Mustela putorius furo	ENSMPUG00000015043	ENSMPUG00000003545	ENSMPUG00000006037	ENSMPUG00000005030	ENSMPUG00000010652	ENSMPUG00000004340	ENSMPUG00000016396	ENSMPUG00000008154	ENSMPUG00000001109	ENSMPUG00000017809	ENSMPUG00000009236	ENSMPUG00000010702	ENSMPUG00000009642	×	ENSMPUG00000013072	ENSMPUG00000004341	ENSMPUG00000010914	ENSMPUG00000002282	ENSMPUG00000000058	ENSMPUG00000000056	ENSMPUG00000012808	ENSMPUG00000003853	ENSMPUG00000012563	ENSMPUG00000006916	ENSMPUG00000014221	ENSMPUG00000013294	ENSMPUG00000006335	ENSMPUG00000009485	ENSMPUG00000000923	ENSMPUG00000001507	ENSMPUG00000016387	ENSMPUG00000008580	×	ENSMPUG00000004772	ENSMPUG00000015341	ENSMPUG00000013986	ENSMPUG00000014048	ENSMPUG00000011414	ENSMPUG00000001001	ENSMPUG00000004622	ENSMPUG00000009450	ENSMPUG00000010349	ENSMPUG00000001470	ENSMPUG00000003844	ENSMPUG00000013595	ENSMPUG00000015315	ENSMPUG00000006345	ENSMPUG00000010801
Microbat	Myotis lucifugus	ENSMLUG00000014767	ENSMLUG00000006509	ENSMLUG00000011093	ENSMLUG00000000725	ENSMLUG00000011901	ENSMLUG00000003029	ENSMLUG00000002472	ENSMLUG00000001890	ENSMLUG00000000710	ENSMLUG00000006040	ENSMLUG00000007742	ENSMLUG00000003460	ENSMLUG00000002722	ENSMLUG00000004826	ENSMLUG00000000413	ENSMLUG00000007270	ENSMLUG00000013456	ENSMLUG00000017084	ENSMLUG00000025705	ENSMLUG00000001793	ENSMLUG00000002944	ENSMLUG00000001187	ENSMLUG00000011210	ENSMLUG00000006016	ENSMLUG00000012367	ENSMLUG00000012378	ENSMLUG00000016393	ENSMLUG00000003617	ENSMLUG00000009856	ENSMLUG00000016195	×	ENSMLUG00000015004	ENSMLUG00000014905	×	ENSMLUG00000011738	×	ENSMLUG00000010620	×	ENSMLUG00000015988	ENSMLUG00000014080	ENSMLUG00000003493	ENSMLUG00000016640	ENSMLUG00000001283	×	ENSMLUG00000023808	×	ENSMLUG00000005187	ENSMLUG00000014748
Megabat	Pteropus vampyrus	ENSPVAG00000008058	ENSPVAG00000007460	ENSPVAG00000016395	ENSPVAG00000005312	ENSPVAG00000003840	ENSPVAG00000002372	ENSPVAG00000001163	ENSPVAG00000006553	ENSPVAG00000010864	ENSPVAG00000003707	ENSPVAG00000000666	ENSPVAG00000005341	ENSPVAG00000015850	ENSPVAG00000015886	ENSPVAG00000015003	ENSPVAG00000014254	ENSPVAG00000000174	ENSPVAG00000013189	ENSPVAG00000010241	ENSPVAG00000007744	ENSPVAG00000003284	ENSPVAG00000007690	ENSPVAG00000010554	ENSPVAG00000000938	ENSPVAG00000002895	ENSPVAG00000013016	ENSPVAG00000012169	ENSPVAG00000013414	ENSPVAG00000012113	ENSPVAG00000007625	ENSPVAG00000006512	ENSPVAG00000005633	×	ENSPVAG00000010604	ENSPVAG00000004939	ENSPVAG00000008355	×	ENSPVAG00000008778	ENSPVAG00000011310	ENSPVAG00000006243	×	ENSPVAG00000016552	ENSPVAG00000014752	ENSPVAG00000011743	ENSPVAG00000009506	ENSPVAG00000005116	ENSPVAG00000008207	ENSPVAG00000013452
Hedgehog	Erinaceus europaeus	ENSEEUG00000001427	ENSEEUG00000000394	ENSEEUG00000002737	ENSEEUG00000002076	ENSEEUG00000004259	ENSEEUG00000015174	ENSEEUG00000010201	ENSEEUG00000006084	×	ENSEEUG00000014710	ENSEEUG00000014106	ENSEEUG00000003532	×	ENSEEUG00000014636	ENSEEUG00000012229	ENSEEUG00000005127	ENSEEUG00000013228	ENSEEUG00000010936	ENSEEUG00000006921	ENSEEUG00000010198	ENSEEUG00000013874	ENSEEUG00000007745	×	×	ENSEEUG00000007207	ENSEEUG00000012684	ENSEEUG00000014605	×	×	ENSEEUG00000002353	ENSEEUG00000011070	×	ENSEEUG00000003663	ENSEEUG00000011532	×	×	×	×	ENSEEUG00000011228	ENSEEUG00000009863	ENSEEUG00000011913	ENSEEUG00000012272	ENSEEUG00000007234	ENSEEUG00000012099	×	×	ENSEEUG00000010148	ENSEEUG00000013985
Shrew	Sorex araneus	ENSSARG00000000555	ENSSARG00000009615	ENSSARG00000000463	ENSSARG00000002451	ENSSARG00000007500	ENSSARG00000008437	ENSSARG00000004424	ENSSARG00000014159	ENSSARG00000012525	ENSSARG00000011015	ENSSARG00000003506	×	ENSSARG00000006787	ENSSARG00000001477	×	×	×	ENSSARG00000012820	×	ENSSARG00000002914	ENSSARG00000001555	×	ENSSARG00000011561	×	ENSSARG00000010679	ENSSARG00000004295	×	×	ENSSARG00000012060	ENSSARG00000009474	ENSSARG00000009960	ENSSARG00000010115	ENSSARG00000010084	ENSSARG00000002107	×	ENSSARG00000006733	ENSSARG00000013370	ENSSARG00000013017	ENSSARG00000000742	ENSSARG00000009952	ENSSARG00000006889	ENSSARG00000014252	ENSSARG00000005002	ENSSARG00000012215	ENSSARG00000006185	×	ENSSARG00000002987	ENSSARG00000013303
Elephant	Loxodonta africana	ENSLAFG00000002621	ENSLAFG00000013516	ENSLAFG00000005631	ENSLAFG00000007904	ENSLAFG00000006961	ENSLAFG00000013470	ENSLAFG00000006030	ENSLAFG00000012765	ENSLAFG00000011493	ENSLAFG00000021977	ENSLAFG00000016628	ENSLAFG00000023366	ENSLAFG00000001005	ENSLAFG00000010334	ENSLAFG00000000643	ENSLAFG00000013107	ENSLAFG00000010792	ENSLAFG00000013136	ENSLAFG00000002913	ENSLAFG00000002921	ENSLAFG00000018522	ENSLAFG00000009105	ENSLAFG00000017873	ENSLAFG00000009443	ENSLAFG00000009568	ENSLAFG00000007318	×	ENSLAFG00000008663	ENSLAFG00000014779	ENSLAFG00000028428	ENSLAFG00000014457	ENSLAFG00000022652	ENSLAFG00000000298	ENSLAFG00000004809	ENSLAFG00000004537	ENSLAFG00000010768	ENSLAFG00000000273	ENSLAFG00000026313	ENSLAFG00000005228	×	ENSLAFG00000008757	ENSLAFG00000010631	ENSLAFG00000007308	ENSLAFG00000017853	ENSLAFG00000017152	ENSLAFG00000015954	ENSLAFG00000008957	ENSLAFG00000008764
Hyrax	Procavia capensis	ENSPCAG00000009990	ENSPCAG00000016106	ENSPCAG00000011321	ENSPCAG00000013997	ENSPCAG00000015389	ENSPCAG00000013222	ENSPCAG00000009742	ENSPCAG00000014556	ENSPCAG00000001323	ENSPCAG00000015809	×	×	ENSPCAG00000007640	×	ENSPCAG00000010784	ENSPCAG00000016195	ENSPCAG00000013085	ENSPCAG00000012026	ENSPCAG00000010227	ENSPCAG00000009938	ENSPCAG00000003199	ENSPCAG00000015817	ENSPCAG00000000059	ENSPCAG00000002602	ENSPCAG00000016651	×	ENSPCAG00000004011	ENSPCAG00000012117	ENSPCAG00000014410	ENSPCAG00000010670	ENSPCAG00000004971	ENSPCAG00000002312	ENSPCAG00000003864	ENSPCAG00000011117	×	ENSPCAG00000006694	ENSPCAG00000015330	×	×	ENSPCAG00000000109	ENSPCAG00000015619	ENSPCAG00000002395	ENSPCAG00000014440	ENSPCAG00000006239	ENSPCAG00000012585	ENSPCAG00000015060	ENSPCAG00000010661	ENSPCAG00000001333
Lesser hedgehog tenrec	Echinops telfairi	ENSETEG00000003523	ENSETEG00000010412	ENSETEG00000020326	ENSETEG00000015643	ENSETEG00000011235	ENSETEG00000012415	ENSETEG00000010742	ENSETEG00000001863	ENSETEG00000015668	ENSETEG00000014481	ENSETEG00000010601	ENSETEG00000017888	×	ENSETEG00000013785	ENSETEG00000006450	ENSETEG00000014558	ENSETEG00000002173	ENSETEG00000015959	×	ENSETEG00000000274	ENSETEG00000003858	ENSETEG00000003515	ENSETEG00000014896	×	×	×	×	ENSETEG00000011222	×	×	ENSETEG00000010549	ENSETEG00000000827	×	ENSETEG00000010713	ENSETEG00000000751	×	ENSETEG00000003217	×	ENSETEG00000006438	ENSETEG00000008755	ENSETEG00000011613	ENSETEG00000008296	ENSETEG00000013931	ENSETEG00000007684	ENSETEG00000018363	×	×	ENSETEG00000006482
Armadillo	Dasypus novemcinctus	ENSDNOG00000011118	ENSDNOG00000007664	ENSDNOG00000001955	ENSDNOG00000002502	ENSDNOG00000004829	ENSDNOG00000003951	ENSDNOG00000018156	ENSDNOG00000009900	ENSDNOG00000011785	ENSDNOG00000018563	ENSDNOG00000001961	ENSDNOG00000009275	×	ENSDNOG00000019262	×	ENSDNOG00000011358	ENSDNOG00000008605	ENSDNOG00000000347	×	ENSDNOG00000010007	ENSDNOG00000015560	ENSDNOG00000017232	ENSDNOG00000048831	ENSDNOG00000014816	×	ENSDNOG00000009726	ENSDNOG00000004066	ENSDNOG00000014552	ENSDNOG00000006331	×	ENSDNOG00000009066	×	ENSDNOG00000010781	×	ENSDNOG00000011376	ENSDNOG00000010440	×	×	ENSDNOG00000016057	×	ENSDNOG00000015526	ENSDNOG00000005761	ENSDNOG00000007744	ENSDNOG00000019370	×	×	ENSDNOG00000011839	ENSDNOG00000008447
Sloth	Choloepus hoffmanni	ENSCHOG00000011048	ENSCHOG00000009034	ENSCHOG00000008213	ENSCHOG00000002079	ENSCHOG00000011902	ENSCHOG00000008996	ENSCHOG00000003549	ENSCHOG00000009062	ENSCHOG00000013648	ENSCHOG00000012792	ENSCHOG00000010914	ENSCHOG00000005304	ENSCHOG00000011779	ENSCHOG00000003974	×	ENSCHOG00000001868	ENSCHOG00000004434	ENSCHOG00000002510	×	ENSCHOG00000012802	ENSCHOG00000002143	ENSCHOG00000000580	ENSCHOG00000013889	ENSCHOG00000001042	ENSCHOG00000003660	ENSCHOG00000010822	×	ENSCHOG00000009653	ENSCHOG00000001131	ENSCHOG00000005350	ENSCHOG00000011229	×	ENSCHOG00000012993	ENSCHOG00000013844	×	ENSCHOG00000012592	ENSCHOG00000004710	ENSCHOG00000002998	ENSCHOG00000006309	ENSCHOG00000010589	×	ENSCHOG00000001785	ENSCHOG00000004145	ENSCHOG00000007143	×	×	×	ENSCHOG00000011093
Opossum	Monodelphis domestica	ENSMODG00000003240	×	ENSMODG00000014653	ENSMODG00000007156	×	ENSMODG00000004463	ENSMODG00000016560	ENSMODG00000020260	ENSMODG00000006345	ENSMODG00000002614	ENSMODG00000006014	×	ENSMODG00000025138	ENSMODG00000009941	ENSMODG00000002355	ENSMODG00000014148	ENSMODG00000012141	ENSMODG00000012189	×	ENSMODG00000011026	ENSMODG00000001001	ENSMODG00000001321	×	×	ENSMODG00000019259	×	ENSMODG00000013928	ENSMODG00000003720	ENSMODG00000003241	ENSMODG00000019853	ENSMODG00000016720	ENSMODG00000005314	ENSMODG00000016605	ENSMODG00000001351	ENSMODG00000012296	×	ENSMODG00000007137	ENSMODG00000027876	ENSMODG00000021011	×	×	ENSMODG00000014883	ENSMODG00000012545	ENSMODG00000013805	ENSMODG00000002974	ENSMODG00000015439	×	ENSMODG00000008153
Wallaby	Notamacropus eugenii	ENSMEUG00000004954	ENSMEUG00000015911	ENSMEUG00000008018	ENSMEUG00000005954	×	ENSMEUG00000014756	ENSMEUG00000002023	ENSMEUG00000014454	ENSMEUG00000001262	ENSMEUG00000011509	ENSMEUG00000003035	×	ENSMEUG00000002634	ENSMEUG00000014759	×	ENSMEUG00000003434	ENSMEUG00000002553	ENSMEUG00000004880	ENSMEUG00000007966	ENSMEUG00000005733	×	ENSMEUG00000010289	×	ENSMEUG00000006869	×	×	ENSMEUG00000008584	×	ENSMEUG00000009770	ENSMEUG00000002875	ENSMEUG00000014727	ENSMEUG00000008131	×	ENSMEUG00000011265	ENSMEUG00000005744	ENSMEUG00000011930	ENSMEUG00000009346	×	×	ENSMEUG00000015281	ENSMEUG00000010901	ENSMEUG00000016679	ENSMEUG00000003966	ENSMEUG00000012179	ENSMEUG00000014214	ENSMEUG00000004597	ENSMEUG00000014351	ENSMEUG00000008033
Tasmanian devil	Sarcophilus harrisii		ENSSHAG00000010467	ENSSHAG00000011879	ENSSHAG00000001857	×	ENSSHAG00000008924	ENSSHAG00000010092	ENSSHAG00000014213	ENSSHAG00000004290	ENSSHAG00000017995	ENSSHAG00000018001	ENSSHAG00000012774	ENSSHAG00000006870	ENSSHAG00000016420	ENSSHAG00000008420	ENSSHAG00000008645	ENSSHAG00000009473	ENSSHAG00000004540	ENSSHAG00000005442	ENSSHAG00000006804	ENSSHAG00000013162	ENSSHAG00000016425	×	ENSSHAG00000012017	ENSSHAG00000013967	×	ENSSHAG00000008254	ENSSHAG00000015082	ENSSHAG00000014742	ENSSHAG00000002661	ENSSHAG00000018089	ENSSHAG00000001826	ENSSHAG00000012977	ENSSHAG00000013185	ENSSHAG00000013859	ENSSHAG00000001380	ENSSHAG00000018708	ENSSHAG00000012408	ENSSHAG00000011069	ENSSHAG00000013175	×	ENSSHAG00000014290	ENSSHAG00000014753	ENSSHAG00000002153	ENSSHAG00000007128	ENSSHAG00000014251	×	ENSSHAG00000001125
Platypus	Ornithorhynchus anatinus	×	ENSOANG00000008805	×	ENSOANG00000029470	×	ENSOANG00000012132	ENSOANG00000003550	ENSOANG00000014768	ENSOANG00000003805		×	ENSOANG00000021380	×	ENSOANG00000013818	ENSOANG00000011793	×	ENSOANG00000004381	ENSOANG00000004801	ENSOANG00000012709	ENSOANG00000012712	ENSOANG00000002544	ENSOANG00000005491	ENSOANG00000008135	ENSOANG00000009964	ENSOANG00000014180	×	×	×	ENSOANG00000014907	ENSOANG00000003235	×	ENSOANG00000003661	ENSOANG00000019899	ENSOANG00000002019	×	ENSOANG00000008613	ENSOANG00000007030	ENSOANG00000006517	×	ENSOANG00000005342	ENSOANG00000004067	ENSOANG00000002545	ENSOANG00000015326	ENSOANG00000000430	ENSOANG00000009009	×	×	ENSOANG00000005792
[truncated: 133 more columns]
