# Supplementary material for: Adaptive Evolution of Energy Metabolism-Related Genes in Hypoxia-Tolerant Mammals
Source: Front Genet. 2017 Dec 7;8:205. doi: 10.3389/fgene.2017.00205 (PMC5725996; doi:10.3389/fgene.2017.00205)
Supplement: Supplementary file 2 [file Table_2.XLSX]

## Sheet: hypoxia tolerance mammals
Table S2 Positively selected genes detected in hypoxia tolerance mammals after FDR
clade	genename	model	lnL	2lnL	p level	parameters	positive sites
Tursiops truncatus	ALDOA	ma	-8099.69			ω0 = 0.022 ω1 = 1.0 ω2 = 597.54	200 K 0.979*; 205 V 1.000**; 211 A 0.979*; 216 A 0.979*; 237 G 0.978*;
		ma0	-8105.73	12.0665	0.000513369	ω0 = 0.022 ω1 = 1.0 ω2 = 1.0
	CS	ma	-10415.3			ω0 = 0.029 ω1 = 1.0 ω2 = 212.478	102 Q 0.949; 107 K 1.000**; 113 E 0.951*; 117 E 1.000**;
		ma0	-10423	15.3301	9.02682e-05	ω0 = 0.029 ω1 = 1.0 ω2 = 1.0
	PC	ma	-34859.7			ω0 = 0.033 ω1 = 1.0 ω2 = 795.551	222 S 0.843; 227 A 0.999**; 230 N 0.813; 521 - 0.819; 1083 Q 0.829;
		ma0	-34873.8	28.1857	1.10217e-07	ω0 = 0.033 ω1 = 1.0 ω2 = 1.0
Orcinus orca	NDUFV3	ma	-30824.3			ω0 = 0.289 ω1 = 1.0 ω2 = 475.097	99 - 0.933; 100 - 0.792;
		ma0	-30832.8	16.8998	3.94062e-05	ω0 = 0.289 ω1 = 1.0 ω2 = 1.0
Physeter catodon	LHPP	ma	-11092.7			ω0 = 0.092 ω1 = 1.0 ω2 = 92.768	42 - 0.972*; 225 - 0.544; 241 S 0.629; 243 E 0.994**; 244 Q 0.587; 247 E 0.826; 248 V 0.782;
		ma0	-11098.1	10.7299	0.00105419	ω0 = 0.092 ω1 = 1.0 ω2 = 1.0
	NDUFA9	ma	-15945.1			ω0 = 0.116 ω1 = 1.0 ω2 = 999.0	75 R 0.992**;
		ma0	-15951.6	12.9944	0.000312423	ω0 = 0.116 ω1 = 1.0 ω2 = 1.0
Balaena mysticetus	PC	ma	-34860.8			ω0 = 0.033 ω1 = 1.0 ω2 = 999.0	222 S 0.704; 227 A 0.992**; 230 N 0.638; 521 - 0.646; 993 E 0.650; 1082 G 0.714; 1083 Q 0.677;
		ma0	-34876.6	31.5658	1.92797e-08	ω0 = 0.033 ω1 = 1.0 ω2 = 1.0
	ATP6V0A4	ma	-29075.5			ω0 = 0.055 ω1 = 1.0 ω2 = 999.0	212 I 0.866; 452 L 0.866; 767 F 0.976*; 768 N 0.999**; 770 G 0.999**; 771 D 0.858;
		ma0	-29087.3	23.6303	1.16736e-06	ω0 = 0.055 ω1 = 1.0 ω2 = 1.0
	ENO2	ma	-12339.3			ω0 = 0.023 ω1 = 1.0 ω2 = 136.966	30 R 0.544; 79 Q 0.998**; 176 R 0.831; 177 S 0.964*; 229 T 0.512; 232 Q 0.674; 233 A 0.826; 306 S 0.994**; 308 L 0.940; 310 G 0.508; 312 N 0.818; 416 A 0.524; 422 V 0.897; 432 K 0.817;
		ma0	-12343.7	8.83714	0.00295162	ω0 = 0.022 ω1 = 1.0 ω2 = 1.0
Balaenoptera acutorostrata	LHPP	ma	-11078.6			ω0 = 0.091 ω1 = 1.0 ω2 = 999.0	36 - 1.000**; 38 - 1.000**; 40 - 0.999**; 217 - 0.945;
		ma0	-11094.6	32.0804	1.47919e-08	ω0 = 0.091 ω1 = 1.0 ω2 = 1.0
Mysticeti	ENO2	ma	-12337.5			ω0 = 0.023 ω1 = 1.0 ω2 = 183.264	55 S 0.940; 80 K 0.996**; 81 K 0.976*; 83 S 0.976*; 95 I 0.845; 126 K 0.519; 136 D 0.915; 191 H 0.825; 229 T 0.830; 329 T 0.923; 362 S 0.996**; 422 V 0.822;
		ma0	-12345.4	15.7471	7.23991e-05	ω0 = 0.022 ω1 = 1.0 ω2 = 1.0
Pinnipeds	PC	ma	-34861.5			ω0 = 0.033 ω1 = 1.0 ω2 = 474.845	454 G 0.998**; 455 V 0.762; 456 K 0.997**; 830 R 0.780; 975 E 0.735;
		ma0	-34874.4	25.7257	3.9355e-07	ω0 = 0.033 ω1 = 1.0 ω2 = 1.0
Trichechus manatus latirostris	OGDH	ma	-34337.7			ω0 = 0.023 ω1 = 1.0 ω2 = 357.419	91 T 0.572; 162 P 0.974*; 166 I 0.791; 709 N 0.511;
		ma0	-34345.8	16.076	6.08511e-05	ω0 = 0.023 ω1 = 1.0 ω2 = 1.0
Heterocephalus glaber	ATP8	ma	-9042.73			ω0 = 0.094 ω1 = 1.0 ω2 = 46.203	12 M 0.733; 15 S 0.813; 29 S 0.880; 30 K 0.523; 32 N 0.816; 35 Y 0.949; 37 P 0.997**; 43 K 0.937; 44 M 0.808; 62 L 0.748;
		ma0	-9048.49	11.5196	0.000688644	ω0 = 0.094 ω1 = 1.0 ω2 = 1.0
	ND5	ma	-79113.4			ω0 = 0.048 ω1 = 1.0 ω2 = 224.329	39 T 0.703; 52 M 0.816; 70 T 0.986*; 75 K 0.987*; 76 L 0.568; 77 S 0.891; 88 M 0.601; 137 L 0.865; 138 F 0.903; 159 Y 0.974*; 160 G 0.546; 184 L 0.663; 210 N 0.761; 277 T 0.854; 290 M 0.549; 434 Q 0.608; 437 F 0.979*; 440 L 0.593; 486 L 0.691; 495 I 0.561; 533 M 0.805; 551 S 0.647; 555 L 0.845; 571 M 0.993**; 593 I 0.680; 602 F 0.769;
		ma0	-79119.4	11.9193	0.000555555	ω0 = 0.048 ω1 = 1.0 ω2 = 1.0
Bos mutus	PKLR	ma	-20722.1			ω0 = 0.069 ω1 = 1.0 ω2 = 999.0	38 S 0.719; 41 * 0.521;
		ma0	-20726.8	9.25006	0.00235488	ω0 = 0.069 ω1 = 1.0 ω2 = 1.0
	PGM1	ma	-22582.3			ω0 = 0.039 ω1 = 1.0 ω2 = 999.0	383 L 1.000**;
		ma0	-22594	23.4127	1.30716e-06	ω0 = 0.039 ω1 = 1.0 ω2 = 1.0
	ATP5F1	ma	-8385.25			ω0 = 0.085 ω1 = 1.0 ω2 = 999.0	231 Q 0.996**; 232 E 1.000**;
		ma0	-8401.33	32.1513	1.4262e-08	ω0 = 0.085 ω1 = 1.0 ω2 = 1.0
	NDUFA10	ma	-17074.7			ω0 = 0.128 ω1 = 1.0 ω2 = 999.0	12 - 0.568; 13 - 0.600; 15 - 0.971*; 19 - 0.967*; 20 - 0.637; 21 - 0.649; 22 - 0.874; 23 - 0.534; 25 - 0.562; 287 - 0.590; 319 I 0.611; 326 R 0.620;
		ma0	-17100.4	51.3967	7.54619e-13	ω0 = 0.127 ω1 = 1.0 ω2 = 1.0
Pantholops hodgsonii	NDUFA10	ma	-17094			ω0 = 0.127 ω1 = 1.0 ω2 = 999.0	1 - 0.984*; 209 V 0.545; 279 - 0.509; 334 - 0.595; 337 - 0.519; 338 - 0.562; 339 - 0.650;
		ma0	-17100.3	12.6821	0.000369183	ω0 = 0.127 ω1 = 1.0 ω2 = 1.0
Combined hypoxia tolerant species	PFKP	ma	-32019.5			ω0 = 0.057 ω1 = 1.0 ω2 = 257.705	435 V 0.968*; 526 E 0.952*; 624 E 0.648; 703 E 0.987*; 777 - 0.660; 784 - 0.519;
		ma0	-32037.6	36.2369	1.7473e-09	ω0 = 0.056 ω1 = 1.0 ω2 = 1.0
Sister clade of Cetacea	HK2	ma	-24737			ω0 = 0.031 ω1 = 1.0 ω2 = 878.573	2 I 0.913; 8 A 0.545; 11 F 0.834; 40 S 0.715; 159 H 0.775;
		ma0	-24750.4	26.673	2.40965e-07	ω0 = 0.03 ω1 = 1.0 ω2 = 1.0
Sister clade of Pinnipedia	ENO1	ma	-11704.3			ω0 = 0.039 ω1 = 1.0 ω2 = 774.466	64 K 0.500; 72 T 0.990**; 73 I 0.913; 78 V 0.993**; 79 S 0.815;
		ma0	-11712.5	16.4079	5.10724e-05	ω0 = 0.039 ω1 = 1.0 ω2 = 1.0
Sister clade of West Indian manatee	COX4I2	ma	-6207.11			ω0 = 0.094 ω1 = 1.0 ω2 = 40.8	8 S 0.978*; 74 Q 0.977*; 86 L 0.784; 113 F 0.728;
		ma0	-6212.33	10.4427	0.00123136	ω0 = 0.094 ω1 = 1.0 ω2 = 1.0
Sister clade of Tibetan yak	ACACB	ma	-93299.3			ω0 = 0.057 ω1 = 1.0 ω2 = 999.0	255 G 0.685; 1362 M 0.847; 1366 I 0.674; 1367 S 0.975*; 2267 R 0.681;
		ma0	-93312.4	26.1656	3.13351e-07	ω0 = 0.057 ω1 = 1.0 ω2 = 1.0
Sister clade of Tibetan antelope	ACACB	ma	-93305.6			ω0 = 0.057 ω1 = 1.0 ω2 = 103.06	246 S 0.509; 249 E 0.521; 332 V 0.504; 696 A 0.512; 748 N 0.502; 945 I 0.501; 1709 N 0.503; 2057 I 0.535; 2402 W 0.974*; 2404 N 0.529; 2405 N 0.973*;
		ma0	-93310.3	9.46574	0.00209345	ω0 = 0.057 ω1 = 1.0 ω2 = 1.0
	ACACA	ma	-56482.6			ω0 = 0.039 ω1 = 1.0 ω2 = 23.923	32 D 0.563; 711 Y 0.990**; 914 R 0.570; 2189 A 0.978*;
		ma0	-56491.7	18.1391	2.05e-05	ω0 = 0.039 ω1 = 1.0 ω2 = 1.0
	ACO2	ma	-22988.8			ω0 = 0.025 ω1 = 1.0 ω2 = 999.0	458 Y 0.997**;
		ma0	-22997.4	17.1422	3.47e-05	ω0 = 0.025 ω1 = 1.0 ω2 = 1.0
	COX10	ma	-16583.7			ω0 = 0.068 ω1 = 1.0 ω2 = 85.701	26 R 0.565; 275 T 0.898; 304 T 0.907; 430 K 0.907; 438 A 0.767; 444 S 0.961*;
		ma0	-16589.8	12.1741	0.000484568	ω0 = 0.068 ω1 = 1.0 ω2 = 1.0
Sister clade of Naked mole rat	ADH5	ma	-10709.7			ω0 = 0.091 ω1 = 1.0 ω2 = 999.0	8 C 0.999**; 157 V 0.624; 176 I 0.501; 375 E 0.540;
		ma0	-10715.7	12.0568	0.000516041	ω0 = 0.09 ω1 = 1.0 ω2 = 1.0
	ATP5H	ma	-5009.31			ω0 = 0.112 ω1 = 1.0 ω2 = 47.86	32 K 0.999**; 34 W 0.549;
		ma0	-5014.47	10.3227	0.00131407	ω0 = 0.111 ω1 = 1.0 ω2 = 1.0
	G6PC2	ma	-10967.5			ω0 = 0.086 ω1 = 1.0 ω2 = 999.0	276 E 0.604; 326 C 0.997**;
		ma0	-10973.5	11.9713	0.000540255	ω0 = 0.086 ω1 = 1.0 ω2 = 1.0
