# Supplementary material for: Adaptive Evolution of Energy Metabolism-Related Genes in Hypoxia-Tolerant Mammals
Source: Front Genet. 2017 Dec 7;8:205. doi: 10.3389/fgene.2017.00205 (PMC5725996; doi:10.3389/fgene.2017.00205)
Supplement: Supplementary file 3 [file Table_3.XLSX]

## Sheet: Sheet1
Table S3 Cetacean-specific sites detected in 44 genes
Gene name	AA position	Cetacea	Other mammals	Radical changes
ACO2	31	E	K	R
ADH5	17	R	G	R
ALDH7A1	281	S	A	R
ALDOC	93	L	P	R
	289	Q	R	R
ATP12A	372	G	N	R
ATP4A	656	S	A	R
ATP4B	224	V	T	R
ATP5G1	22	S	I	R
ATP5H	96	K	E	R
ATP6AP1	224	P	S	R
ATP6VOA2	126	T	I	R
	191	T	M	R
	199	H	Y	R
	209	G	E	R
ATP6VOA4	300	H	Q	R
COX15	24	G	R	R
	338	A	T	R
COX4I2	93	T	A	R
DLD	67	A	T	R
ENO2	266	N	D	R
ENO3	254	H	N	R
	329	T/S	A	R
FBP1	217	T/S	A	R
FH	264	G	A	R
GAPDHS	291	V	D	R
GPI	240	S	A	R
GRHPR	171	C	R	R
HK2	505	T	A	R
HK3	301	L	P	R
	764	T	I	R
HKDC1	831	E	Q	R
IDH1	189	A	S	R
IDH3A	191	L	H	R
IDH3G	194	E	K	R
	238	A	E	R
LDHA	313	Q	E	R
LDHD	430	V	G	R
ME1	469	I	T	R
ME3	511	G	E	R
NDUFA8	143	D/E	H	R
NDUFB3	23	N/I	K	R
NDUFC2	16	N	D	R
NDUFS1	397	T	A	R
PC	384	S	A	R
	536	L	P	R
	879	Y	H	R
PCK1	430	A	G	R
PFKM	154	R	S	R
	545	T	A	R
PFKL	118	Q	E	R
PGAM2	331	Q	R	R
PPA1	105	R	G	R
SDHA	614	H	Q	R
SUCLG2	65	D	A	R
