# Supplementary material for: Adaptive Evolution of Energy Metabolism-Related Genes in Hypoxia-Tolerant Mammals
Source: Front Genet. 2017 Dec 7;8:205. doi: 10.3389/fgene.2017.00205 (PMC5725996; doi:10.3389/fgene.2017.00205)
Supplement: Supplementary file 4 [file Table_4.XLSX]

## Sheet: Table Sx
Table S4 Genes differentially expressed in the liver of cetaceans. Cetacean (three bowhead whales, one minke whale) and terrestrial mammal (naked mole rat, Tibetan yak, Brandt’s bat, Chinese tree shrew, rhesus monkey, rat, and mouse) transcriptomes were de novo assembled using Trinity, TMM normalized, and differential gene expression determined using the R package ‘limma’. Gene denotes the gene s…
gene	logFC	AveExpr	t	P.Value	adj.P.Val	human gene
Glo1	-0.99907	7.79976	-2.36985	0.026431	0.114928
Pklr	-0.922833	7.94246	-3.28105	0.00323411	0.0285603
Pck2	0.717155	8.01937	2.27852	0.0321601	0.130303
Ldhd	-0.698965	7.66847	-1.84087	0.0783921	0.224363
Eno3	0.653739	6.90557	4.27981	0.000272978	0.00546344
Atp6v1b2	-0.647307	7.65976	-4.2361	0.000304616	0.00594373
Hk1	0.560985	7.1328	4.17543	0.000354661	0.00661853
Galm	-0.512283	7.89385	-3.08537	0.00516909	0.0390032
Ndufv3	0.461214	7.70237	3.54344	0.00170652	0.0197649
Cox7c	0.433852	7.30697	1.57864	0.127881	0.304228
Idh3a	-0.409998	7.38749	-1.53374	0.138543	0.317602
Tcirg1	-0.407851	7.79668	-3.29148	0.0031536	0.0282075
Pgm2	-0.400446	8.25276	-4.81197	7.17935e-05	0.00227628
Atp6v0c	0.349164	7.70829	3.10719	0.00490762	0.0377743
Aldoa	0.342838	8.11739	4.87258	6.16829e-05	0.00204787
Atp6v0e	0.316547	7.08376	1.6875	0.104832	0.26882	ATP6V0E1
Cox7b	-0.306793	7.77882	-1.88337	0.0721733	0.212537
Pdha1	-0.302157	7.87025	-3.12232	0.00473388	0.0369544
Cox10	-0.299535	7.00802	-0.672747	0.507716	0.687842
Atp6v0a1	-0.296193	7.91008	-4.24881	0.000295056	0.00582263
Akr1a1	-0.296069	8.11441	-2.28209	0.0319166	0.129875
Suclg1	-0.292301	8.22205	-4.82155	7.00903e-05	0.00224767
Ndufv2	-0.282837	8.06671	-3.84193	0.000815836	0.011929
Pgm1	0.276019	7.58087	1.85372	0.0764653	0.220414
G6pc3	0.256574	7.01699	1.20916	0.238712	0.443626
Atp5f1	-0.255844	8.18053	-3.82588	0.000849049	0.0121317
Lhpp	0.25581	7.5008	1.11622	0.275691	0.483698
Acot12	-0.233644	7.96008	-1.90261	0.0695036	0.20668
Adh5	0.23175	8.28391	3.16763	0.00424816	0.0345484
Ndufs1	-0.228645	8.11877	-4.15816	0.000370347	0.00679728
Adpgk	-0.22739	7.29148	-1.71328	0.0999192	0.261183
Ndufb9	-0.225744	8.05211	-2.35054	0.0275576	0.118054
Atp6ap1	-0.22136	7.88866	-3.77248	0.000969445	0.0134609
Ndufb6	-0.220809	7.58895	-1.99058	0.0583646	0.186529
Uqcrq	-0.218477	7.80643	-1.42014	0.168791	0.35797
Atp6v1d	0.217938	7.63184	2.42103	0.0236463	0.106571
Acss2	-0.215513	7.95785	-1.54755	0.135187	0.313604
Ndufs2	-0.213632	8.2445	-4.18667	0.000344808	0.00650869
Ndufb3	-0.212257	7.49865	-1.14033	0.265719	0.473247
Aldh3a2	0.207802	8.3354	3.63333	0.00136784	0.0171557
Ndufa4	0.203623	7.75096	1.38851	0.178096	0.369006
Aco1	-0.199324	8.31607	-3.21754	0.00376887	0.0318436
Ndufb5	-0.196778	7.87505	-1.81264	0.082775	0.233008
Cox7a2	0.192853	7.23208	1.12	0.274109	0.481654
Dlat	-0.19025	7.54088	-1.10256	0.281462	0.488366
Pdhb	-0.182324	8.02297	-3.34692	0.00275741	0.0258518
Ndufa12	-0.174356	7.78465	-1.63922	0.114582	0.283033
Ndufs8	-0.173235	7.94427	-2.00702	0.0564685	0.182286
Ndufa8	-0.171313	7.77469	-1.97105	0.0606913	0.190195
Idh3b	-0.160054	8.06813	-2.2627	0.0332605	0.132854
Dlst	-0.158275	8.05319	-1.78985	0.0864654	0.239397
Ndufa10	-0.152813	8.04373	-2.38504	0.0255744	0.112591
Pgam1	-0.147961	7.98706	-1.54948	0.134723	0.312913
Atp5b	-0.147725	8.55794	-2.5063	0.0196019	0.0943969
Atp6v1e1	-0.147421	7.76294	-1.91697	0.0675669	0.203554
Ndufa9	-0.141875	8.03096	-1.871	0.0739376	0.21622
Atp5l	0.140512	7.89452	1.311	0.202615	0.399985
Ndufc2	0.140341	7.47446	0.98923	0.332698	0.540515
Idh1	-0.13911	8.27938	-1.94132	0.0643903	0.196975
Ndufv1	-0.135658	8.13968	-2.03678	0.0531725	0.175398
Cox7a2l	0.132303	7.25282	0.33103	0.743576	0.852131
Uqcrc2	-0.126218	8.22114	-2.20177	0.037828	0.143193
Pck1	-0.119653	8.68965	-1.10611	0.279952	0.486919
Mdh1	-0.112774	8.1949	-0.864087	0.396336	0.600033
Atp5c1	-0.107013	8.25557	-1.87898	0.0727955	0.213655
Cox6a1	-0.103255	8.05734	-1.16804	0.254587	0.461132
Atp5g3	0.101204	7.98633	1.03405	0.31171	0.518872
Atp5g1	0.100124	7.96794	1.03087	0.313168	0.520012
Ldha	-0.0981439	8.31808	-0.832301	0.413677	0.612164
Cyc1	-0.0936779	8.17294	-0.998239	0.328404	0.536316
Ppa2	-0.0930817	7.7992	-0.64895	0.522707	0.6967
Hagh	-0.0911147	8.30907	-1.23165	0.230348	0.433268
Sdhd	0.090499	7.94194	1.69488	0.103405	0.26637
Dld	-0.0894426	8.04557	-1.34029	0.193055	0.388036
Sdha	-0.0847876	8.44852	-2.13362	0.0436023	0.155845
Cox4i1	-0.0846268	8.24917	-1.22712	0.232016	0.434845
Atp6v1c1	0.0844594	7.59876	0.934183	0.359777	0.567694
Idh3g	0.0809651	8.03496	1.15212	0.260938	0.467644
Uqcrc1	-0.0808137	8.29107	-1.33128	0.195958	0.391777
Sdhb	-0.072796	8.31129	-1.5142	0.143405	0.325366
Gpi1	-0.0727803	8.25471	-1.42794	0.166558	0.354916	GPI
Acaca	0.0695802	7.86613	0.446676	0.659227	0.79761
Ndufa7	-0.0683967	7.39281	-0.216713	0.830315	0.90609
Atp5d	0.0663369	7.87426	0.670283	0.509258	0.688773
Aldh7a1	0.0632425	8.39155	0.97167	0.34118	0.550905
Cox15	0.0621289	7.3808	0.342418	0.735102	0.845598
Sdhc	0.0616214	7.96803	1.0926	0.285723	0.492855
Ndufs5	-0.0577918	7.85005	-1.02625	0.315295	0.521243
Fh1	0.0561153	8.39225	0.833988	0.412745	0.611118	FH
Aldh2	0.0557287	8.58411	0.697257	0.492531	0.677283
Ndufs6	-0.0505183	7.7672	-0.452418	0.655146	0.794177
Atp6v0b	-0.0499525	7.67331	-0.734016	0.470251	0.660059
Uqcrb	0.048502	7.98575	0.407109	0.687638	0.817231
Ndufab1	0.0449294	7.80052	0.584258	0.564653	0.728768
Akr1b3	0.0396456	7.15059	0.173346	0.863874	0.925676	AKR1B1
Aco2	-0.0376188	8.25586	-0.615729	0.544033	0.713578
Atp6v0d1	-0.0372469	8.01299	-0.582454	0.565847	0.729475
Cox6b1	-0.0354559	7.67463	-0.357222	0.724136	0.839238
Ndufb8	-0.0290569	7.97768	-0.304265	0.763623	0.86497
Ndufb10	-0.0288249	8.0229	-0.43901	0.664693	0.800753
Uqcrfs1	-0.0253286	8.14082	-0.361147	0.721239	0.837759
Pcx	0.0249197	8.40352	0.319602	0.752114	0.857571	PC
Ndufs4	-0.0202443	7.86667	-0.36015	0.721975	0.838269
Ndufb4	-0.0195603	7.79464	-0.212532	0.833538	0.908202
Ndufb7	-0.0192719	7.88001	-0.231098	0.819253	0.89941
Atp5k	0.0174486	7.79205	0.182359	0.856876	0.921362	ATP5I
Atp6v1a	-0.0160169	7.73063	-0.201509	0.842047	0.911491
Ndufb2	0.0154071	7.36761	0.0785073	0.938094	0.967705
Tpi1	-0.0128019	8.19807	-0.235245	0.816071	0.896788
Suclg2	-0.0111663	8.27813	-0.186595	0.853591	0.918701
Ndufa6	0.0111204	8.01273	0.109712	0.913576	0.953973
Idh2	-0.010359	8.12605	-0.0982709	0.922557	0.959365
Fbp1	0.00892728	8.49849	0.152406	0.880177	0.933749
Atp5j2	-0.00524165	7.75889	-0.0470862	0.962845	0.978596
Acat1	-0.00510798	8.30156	-0.036073	0.971531	0.982674
Pgk1	0.00368341	8.18023	0.0563866	0.955514	0.977359
Aldob	-0.000761609	8.8026	-0.0153633	0.987873	0.993152
Nt5dc1	-2.73583	6.98208	-5.17492	2.90006e-05	0.00124946
NA..21	-2.42928	7.37128	-5.17784	2.87902e-05	0.00124946
Grb14	-2.41023	7.35024	-4.75127	8.35903e-05	0.00252291
Ngef	-2.28206	7.39126	-4.04032	0.000497401	0.0083801
Perp	-2.24607	7.29908	-4.78174	7.74431e-05	0.00240159
Desi1	-2.14285	6.67969	-6.29288	1.89235e-06	0.000227179
Cyp2r1	-2.09019	6.94084	-5.52672	1.21379e-05	0.000769736
Fmo1	-2.06975	7.78103	-1.50123	0.146709	0.3292
Pglyrp2	-2.00623	7.80188	-4.89689	5.8041e-05	0.00196158
Smad3	-1.80445	6.68461	-5.04177	4.04111e-05	0.00150053
Fam92a	-1.78204	6.85226	-4.25	0.000294176	0.00582263
Tmem41a	-1.75884	6.75911	-5.28197	2.22278e-05	0.00113021
Sds	-1.6859	7.40517	-0.933005	0.360372	0.568142
Srek1ip1	-1.68131	6.74	-5.78307	6.47551e-06	0.000508164
Cyp2u1	-1.62845	7.519	-1.55086	0.134393	0.31266
Fbln5	1.54242	6.78631	7.70633	7.34934e-08	3.26314e-05
BC026585	-1.47484	7.10992	-1.62777	0.117002	0.286864
Med28	-1.46785	7.02604	-3.06025	0.00548665	0.0405288
Nme6	-1.4043	6.68921	-6.10464	2.9708e-06	0.000299414
Gatm	1.36852	7.69442	4.16765	0.000361642	0.00669216
Rasip1	1.35741	7.04477	10.3209	3.59119e-10	1.01343e-06
Ttr	-1.34574	8.25775	-0.870107	0.393105	0.598139
Eef1akmt1	-1.34415	7.01922	-3.54939	0.0016818	0.0197208
Bloc1s6	-1.3318	6.71443	-5.13264	3.22191e-05	0.00131771
Rps29	1.33146	6.85729	5.67504	8.43239e-06	0.000602436
Pdgfrb	1.28751	6.98769	5.19005	2.7929e-05	0.00124119
Akap12	1.28007	7.08236	5.27486	2.26232e-05	0.00113799
Crcp	-1.25734	6.81622	-3.48457	0.00197149	0.0215649
Tagln	1.25583	7.13626	6.86876	4.88602e-07	9.32901e-05
Naaa	1.25518	7.27824	5.24457	2.43902e-05	0.00118957
Orc5	-1.24628	7.14053	-4.67368	0.00010155	0.00290938
Vamp8	1.24497	7.0554	4.66065	0.000104923	0.00292663
Nos3	1.23881	6.85539	6.30482	1.83923e-06	0.000225665
Gcc1	-1.22595	7.0088	-2.3494	0.0276258	0.118054
Timp2	1.22328	7.3435	14.7682	2.47673e-13	1.39787e-09
Phldb3	1.21067	6.83716	6.9762	3.81257e-07	8.25559e-05
P3h2	1.20861	6.95715	4.61298	0.00011826	0.00314839
Lrat	1.20113	6.77705	6.49741	1.16459e-06	0.000167424
Ctgf	1.19506	7.02619	6.94512	4.09562e-07	8.25559e-05
Cxx1b	1.19283	6.97669	8.04165	3.53314e-08	1.9941e-05
Fam173a	1.1902	6.82773	4.62166	0.00011571	0.00311449
Ptgr1	-1.17642	7.66832	-0.948003	0.352844	0.560622
Slc25a38	-1.16745	7.20938	-3.84235	0.000814993	0.011929
Cisd1	-1.1601	7.35322	-2.87789	0.00842176	0.0538916
Cybb	-1.1575	6.98139	-2.57642	0.0167683	0.0855701
Gucy1a3	1.14615	6.85676	6.66268	7.89548e-07	0.000123784
Cd99l2	-1.14347	6.85393	-3.11592	0.00480665	0.0372136
Lgals1	1.12614	6.99696	6.48399	1.2021e-06	0.000167424
Zc3h6	1.11009	6.92556	5.20389	2.69842e-05	0.00122151
Rpusd4	1.10875	7.19716	5.95337	4.2805e-06	0.000389664
Jchain	1.09111	7.00768	5.15924	3.01539e-05	0.00127006
Tfip11	-1.08971	7.52884	-3.40918	0.00236999	0.0239403
X5031439G07Rik	-1.08926	7.27001	-1.97138	0.0606518	0.190177
Fuom	-1.08431	7.1417	-1.23909	0.227632	0.43026
Arl2	1.08272	7.02627	8.70165	8.7313e-09	7.03993e-06
Thnsl2	-1.08066	7.56959	-2.36398	0.026769	0.11604
Mtf1	-1.07895	7.10036	-2.60714	0.0156516	0.0822265
Igfbp2	1.06845	7.79497	3.04329	0.00571161	0.0415952
Traf3ip2	1.06143	6.73348	4.63464	0.000112002	0.00305382
Habp4	-1.05934	7.10936	-1.57787	0.128059	0.304449
Minpp1	-1.05876	7.2986	-2.78391	0.0104681	0.0625866
Vrk2	1.05597	6.82417	5.1188	3.33486e-05	0.00133489
Marco	-1.05097	7.50192	-0.859703	0.398699	0.601796
Tpst2	-1.04429	7.29486	-1.9447	0.0639601	0.195978
Rassf5	1.03805	6.78161	4.25936	0.00028735	0.00571057
Cep295	1.03666	7.2121	5.95393	4.27465e-06	0.000389664
Snx25	-1.0304	7.3449	-1.8494	0.0771088	0.221816
Spty2d1	-1.02516	7.17475	-4.51361	0.000151773	0.0037173
Smtn	1.02142	7.30484	7.59185	9.46964e-08	3.56311e-05
Srd5a1	-1.01899	7.32423	-1.75646	0.0921283	0.248952
Mcm2	1.01133	6.81607	4.44543	0.000180118	0.00414031
Col27a1	1.00854	7.39629	3.46634	0.00206139	0.022035
Nt5c	-0.997601	6.83523	-2.57592	0.0167871	0.0855883
Fam234b	-0.993269	7.29841	-1.57759	0.128122	0.304471
Plcb2	0.984261	6.90596	3.9093	0.000689856	0.0108355
Gucd1	-0.981611	7.60239	-4.27405	0.000276954	0.00552342
Rnf43	0.980608	7.07365	3.41745	0.00232272	0.0236632
Kif16b	-0.980531	7.44994	-2.29242	0.0312208	0.128163
Msr1	-0.976101	7.15313	-2.32584	0.0290634	0.122213
Fancg	0.972045	6.62687	3.92391	0.000665194	0.010487
Pcgf2	0.96785	6.8892	4.36783	0.000218867	0.00463212
Ssbp4	0.964603	6.8308	8.08948	3.18655e-08	1.9941e-05
Cyr61	0.959009	6.97877	4.56611	0.000133029	0.00347205
Ttc23	-0.953376	6.92331	-1.52889	0.139735	0.319362
Slc29a3	-0.952506	6.84907	-1.63588	0.115284	0.283759
Nod1	0.951589	6.80235	4.23627	0.000304484	0.00594373
Epg5	0.95051	7.3708	4.77555	7.86537e-05	0.00241262
Trmt5	-0.950068	6.91899	-1.76189	0.091186	0.24743
Isca2	-0.94943	6.77262	-3.69821	0.00116529	0.0155115
Nucb2	-0.948258	7.48415	-1.43013	0.165934	0.354076
X6430548M08Rik	0.932407	6.80853	4.41922	0.000192368	0.00427451
Gja4	0.930372	7.06926	6.46901	1.24543e-06	0.000167424
Mgll	-0.929822	7.33883	-0.768072	0.450148	0.644466
Parp3	-0.929668	7.18474	-1.71091	0.100362	0.261669
Zmym1	0.928198	6.78963	4.84269	6.64765e-05	0.00216875
Serpina7	0.927602	7.63436	2.77205	0.0107574	0.0634794
Rbsn	-0.922724	7.02448	-2.43315	0.0230279	0.104394
Mppe1	-0.922259	7.14811	-2.59684	0.0160179	0.0833995
Sdr42e1	-0.920741	7.28955	-1.56823	0.130289	0.3068
Entpd7	-0.918474	6.84996	-2.05635	0.0511001	0.171877
Nln	-0.914439	7.18929	-1.43337	0.165016	0.352707
Abhd14a	0.912463	7.18578	9.00224	4.70827e-09	5.31469e-06
Slc8b1	-0.909835	7.34564	-1.50669	0.145309	0.327786
Dars2	-0.909532	7.18119	-2.24551	0.0344952	0.135768
Gch1	-0.909525	7.58708	-2.14767	0.0423511	0.153954
X2810428I15Rik	0.908663	7.09876	5.1532	3.06108e-05	0.00127976
Srd5a3	0.907241	7.04091	4.06933	0.000462588	0.00805817
Ddit4	0.906342	7.11178	4.51264	0.000152143	0.0037173
Nup210	-0.905427	7.05623	-0.928074	0.362871	0.57015
Rell1	0.90345	6.65895	3.64619	0.00132511	0.0167689
Pqlc1	-0.90335	7.54034	-4.38096	0.000211768	0.00456189
Skil	0.901846	6.95361	6.2134	2.28823e-06	0.00024836
Sh3tc1	0.900393	7.03661	5.04549	4.0037e-05	0.00150053
Adamts13	0.897942	7.38254	6.17867	2.48679e-06	0.00026482
E330009J07Rik	-0.896805	6.84966	-2.01449	0.0556237	0.180529
Gm2a	-0.893886	7.15647	-1.41332	0.170764	0.359624
Sesn3	0.881627	6.71328	3.48094	0.00198909	0.0215903
Ift122	0.879803	6.97992	4.00083	0.000548999	0.00908666
Tjp3	0.878361	7.0845	3.40463	0.00239641	0.0240237
Lgals3	0.874998	7.16837	5.8377	5.66845e-06	0.000463663
Nemf	-0.872253	7.67159	-2.98758	0.00651447	0.0459022
Cntrob	0.871725	6.87529	3.29394	0.00313488	0.0280846
Limd1	-0.869577	7.01945	-1.60442	0.122072	0.29468
Naa60	-0.869083	7.56881	-3.4316	0.00224396	0.0232415
Map3k13	-0.869027	7.27447	-1.51231	0.143882	0.326001
Tie1	0.868332	7.38784	7.65	8.32386e-08	3.35571e-05
Myo10	-0.867491	7.66574	-2.05497	0.0512432	0.171932
Zbtb43	-0.866329	7.07539	-2.58996	0.0162671	0.0840764
Rnf141	-0.86468	7.02832	-2.27106	0.0326751	0.131446
Cnnm2	-0.860824	6.96717	-2.45313	0.0220408	0.101467
Nepro	0.860237	7.26383	9.29433	2.61287e-09	3.68675e-06
Ints2	0.858227	7.1018	6.42616	1.37839e-06	0.000180877
Pold4	0.857496	7.01836	4.15752	0.000370936	0.00679728
Fam222b	-0.855525	6.87478	-1.10141	0.281952	0.488794
Col1a2	0.853396	7.53072	2.93963	0.00729108	0.0492825
Hmgcs1	-0.848438	8.09345	-4.80976	7.21925e-05	0.00227628
Pde4b	0.845937	6.95414	3.68338	0.00120881	0.0158625
Irak3	0.841005	6.69211	2.99517	0.00639917	0.0452593
Ssh1	-0.838572	7.00932	-1.61322	0.120141	0.29177
Rnaseh2a	0.836851	6.92569	3.87588	0.000749752	0.0112843
Rcn1	0.835317	7.53461	3.47922	0.00199746	0.021597
Fbxo30	0.833614	6.96271	3.76167	0.000995801	0.0137416
Dph7	0.832881	7.16103	6.04321	3.44481e-06	0.000329534
Mrps6	0.831688	6.72787	5.1189	3.33405e-05	0.00133489
Sergef	0.831572	6.6053	3.35142	0.00272745	0.0258518
Prkch	0.830726	6.76642	3.39545	0.00245058	0.0243814
Ints12	-0.830138	6.98891	-2.89069	0.0081744	0.0527259
Lig1	0.829485	7.14366	5.17921	2.86924e-05	0.00124946
Carnmt1	-0.823927	6.8691	-2.90817	0.00784771	0.0514371
Cdc23	-0.822223	6.96826	-1.54488	0.135831	0.314447
Tgfbi	-0.821513	7.94618	-2.63833	0.0145893	0.0783464
Wsb1	0.821498	7.77471	7.69616	7.51609e-08	3.26314e-05
Arl14ep	-0.819782	7.29797	-1.80085	0.0846673	0.236566
Slc35d1	-0.818571	7.35863	-1.95136	0.0631202	0.194992
Dap	-0.816828	7.42819	-1.95961	0.0620929	0.19298
Klhl36	0.816028	6.99303	3.82672	0.000847279	0.0121317
Pon1	-0.815026	8.33561	-7.34724	1.63713e-07	5.08096e-05
Plxnc1	-0.814141	6.73729	-1.21322	0.237186	0.442101
Mzt2	0.812635	7.00775	4.53388	0.000144239	0.00358628
Pomt2	-0.811142	7.20681	-1.40885	0.172067	0.361425
Pgpep1	-0.810568	7.21854	-2.26111	0.0333732	0.133191
Yars2	-0.8041	7.13626	-2.45586	0.0219092	0.101109
Fastkd3	-0.804059	7.03612	-2.79172	0.0102814	0.0620768
Nbn	-0.802366	7.57234	-3.55347	0.00166501	0.0196597
Acot9	0.801844	6.92762	6.06602	3.2604e-06	0.000317271
Ptrf	0.801378	7.07064	5.26797	2.30135e-05	0.00113937
Arhgap24	-0.801318	7.16842	-1.61661	0.119404	0.29023
Cisd3	-0.800727	7.19517	-1.72394	0.0979443	0.258167
Trmt10c	-0.799966	7.2474	-1.56873	0.130175	0.3068
Igf1	-0.799855	7.66831	-1.74598	0.0939687	0.251594
Grk5	0.799216	7.01346	3.31571	0.00297411	0.0272056
Prr5	0.795618	6.77071	4.6759	0.000100986	0.00290798
P2ry2	-0.793685	7.28611	-1.66037	0.11022	0.276761
Jun	0.793635	7.30936	5.22571	2.55598e-05	0.00118957
Cryl1	-0.793551	7.64736	-2.94444	0.00720932	0.0489073
Olfml3	0.792536	7.24729	4.34961	0.00022911	0.00479505
Upf3a	-0.791477	6.99008	-1.04992	0.304507	0.510446
Kank3	0.790666	6.89057	4.06477	0.000467906	0.00810079
Crebzf	0.788111	7.07241	5.91769	4.6672e-06	0.000405256
Dennd2a	0.787826	7.09609	3.50092	0.00189412	0.0211273
Csrp2	0.78596	7.40575	4.35885	0.000223855	0.00471433
Oplah	-0.779763	7.93943	-2.71147	0.0123581	0.0696137
Prpsap1	-0.77943	7.65715	-3.64193	0.00133912	0.0168705
Ociad2	-0.777097	6.96516	-0.897284	0.378732	0.584993
Prim1	0.775888	6.82215	4.08223	0.0004479	0.00789984
Manea	-0.77541	7.35627	-1.59003	0.125286	0.300007
Gbas	0.773843	7.27985	5.43287	1.52991e-05	0.000890187
Plekhm1	-0.772618	7.28463	-1.351	0.189651	0.383536
Stambp	-0.769707	7.30904	-3.33247	0.00285577	0.0264229
Fam53c	-0.769401	6.92049	-2.37675	0.0260386	0.113763
Harbi1	-0.768548	6.96013	-2.93355	0.0073956	0.0495145
Hars	-0.76659	7.56606	-2.41509	0.023955	0.107731
Slc35d2	-0.766549	7.54238	-3.11262	0.00484457	0.0374559
Egr1	0.766492	7.44386	4.44132	0.000181983	0.00414159
Klf12	-0.766431	6.71521	-1.41794	0.169424	0.358541
Mapkapk3	0.764165	6.9127	2.58948	0.0162849	0.0840916
Sema4c	0.7639	7.03272	3.14716	0.00446129	0.0354641
Retsat	-0.763661	8.0814	-3.18138	0.00411056	0.0336232
Rps21	0.763404	7.62981	5.22552	2.55722e-05	0.00118957
Acp5	-0.761816	7.72397	-2.18707	0.0390109	0.145813
Ccdc97	-0.759297	6.95044	-2.18931	0.0388291	0.145376
Sept8	0.758995	6.80401	2.92956	0.00746496	0.04982
Orc3	0.758934	6.96996	3.36019	0.00267001	0.025804
Npm3	0.756311	7.02018	5.72365	7.48686e-06	0.000555998
Col6a3	0.755537	7.10224	2.56226	0.0173079	0.0874538
Ice2	0.754404	7.28245	7.21007	2.23308e-07	6.19247e-05
Psmg3	0.754342	6.71292	4.62794	0.000113901	0.00309067
Gucy1b3	0.754012	7.41491	7.00026	3.60723e-07	8.14369e-05
Cited2	0.753467	7.41639	6.75398	6.37908e-07	0.00010379
Ranbp10	-0.753371	7.58167	-2.49595	0.0200559	0.0953625
Bad	0.752584	6.60265	3.33961	0.00280672	0.0261478
Abhd6	-0.751072	7.19045	-1.16119	0.257306	0.463381
Cblb	0.750508	7.03001	4.74719	8.44499e-05	0.00253529
Tmem86b	0.750324	7.2945	2.3634	0.0268023	0.116095
Angptl8	0.747183	7.26743	3.39888	0.00243021	0.0242334
Ddo	0.746444	7.09091	3.68138	0.0012148	0.0158625
Cgrrf1	-0.746258	7.25613	-2.18914	0.0388424	0.145376
Tyw1	-0.743789	7.49336	-3.08303	0.00519786	0.0391281
Thumpd2	0.742254	6.68276	3.33405	0.00284485	0.0264085
Plin5	0.740636	7.2955	3.08692	0.00515004	0.0389114
Kdelc2	0.740507	6.63089	2.63573	0.0146753	0.0786583
Efemp2	0.738578	6.9161	4.65937	0.000105263	0.00292663
D230025D16Rik	-0.737515	7.47085	-2.19289	0.0385388	0.14481
Fkbp5	-0.736605	7.55635	-1.69582	0.103223	0.266024
Gtf2a2	0.735149	6.81044	3.69413	0.0011771	0.0155587
Sorbs3	-0.734757	7.48056	-1.94472	0.0639577	0.195978
Bbs4	0.733963	7.04522	2.98276	0.00658879	0.046368
Icam1	0.730748	7.42577	2.52299	0.0188897	0.0925437
Hes1	0.72936	7.07951	5.7989	6.23028e-06	0.000502339
Card10	0.726395	7.68307	9.5346	1.62291e-09	3.05323e-06
Galnt4	-0.72543	6.76228	-2.0396	0.052869	0.175011
Ptprm	0.725379	7.44808	3.42789	0.00226433	0.0233209
Arhgap4	0.72467	6.83241	2.43511	0.0229294	0.104394
Cep78	0.724598	6.75953	3.47173	0.00203438	0.021815
Pxdn	0.724303	7.1685	3.43488	0.00222605	0.0232233
Zbtb5	0.720985	7.27808	5.09759	3.51589e-05	0.00138981
Extl3	-0.720748	7.29588	-1.7473	0.0937354	0.251565
Cpne2	0.719935	7.1145	2.16526	0.040829	0.150416
Fam175b	-0.718873	7.38057	-3.35767	0.00268635	0.0258518
Stk17b	0.718755	6.6933	2.94493	0.00720101	0.0489073
Phka1	0.716987	6.77359	3.0644	0.00543294	0.0403556
Prelp	0.714774	7.17488	4.45868	0.000174221	0.00407949
Hgf	0.714651	7.39226	6.83455	5.2893e-07	9.32901e-05
Pkd2	0.712752	6.94114	2.36069	0.0269601	0.11651
Nacc1	-0.710884	7.16557	-1.90406	0.069306	0.20668
Mrps28	-0.707754	7.35919	-2.999	0.00634155	0.0449645
X1810055G02Rik	0.706924	7.21915	2.37101	0.0263647	0.114728
Acsl4	0.706748	7.80272	6.27199	1.98908e-06	0.000227179
Pptc7	-0.706485	6.92016	-1.92887	0.0659979	0.200696
Gpr39	0.706271	6.8378	3.90563	0.000696201	0.0108382
Lsm12	-0.706035	7.41897	-3.12236	0.00473339	0.0369544
Fam98c	0.703251	6.8789	2.95609	0.0070151	0.0481992
Arpin	0.703223	6.81671	4.06748	0.000464736	0.00807067
Pcyt1a	-0.701661	7.46345	-3.50347	0.00188232	0.0211273
Smim14	-0.699976	7.41451	-2.02671	0.0542675	0.178073
Selenoi	-0.697865	7.07609	-1.80358	0.0842259	0.235799
Trmo	-0.697521	6.83183	-2.79473	0.0102103	0.0619642
Jund	0.694988	7.68232	5.38856	1.70698e-05	0.000963421
X1810030O07Rik	0.694871	6.71932	3.0711	0.00534724	0.0399204
Tnfsf10	0.69482	7.37048	2.59827	0.0159668	0.0833644
Vwf	0.6945	7.53454	4.28263	0.000271056	0.00546344
Ggh	0.694293	7.36523	1.88014	0.0726311	0.21338
Oxsr1	-0.693315	7.1051	-2.36263	0.0268471	0.1162
Rwdd3	0.692176	6.60705	2.77501	0.0106844	0.0634794
Abcc4	0.691184	7.01047	2.19164	0.0386396	0.145001
Fzd5	0.690559	7.35331	2.72344	0.0120248	0.0684478
Mettl16	0.690275	7.02418	3.8561	0.000787575	0.0115986
Pear1	0.689017	6.89745	3.48116	0.00198803	0.0215903
Mbl1	-0.688501	8.11258	-1.68851	0.104636	0.268439
Pced1a	0.688424	7.33176	2.95115	0.00709675	0.0485504
Gnpnat1	-0.686998	7.40189	-2.43827	0.0227709	0.103854
Smcr8	-0.686919	7.18642	-1.84519	0.0777396	0.222948
P2rx4	-0.686525	7.72327	-4.91271	5.57893e-05	0.00189684
Parp6	0.685227	7.06539	2.78542	0.0104318	0.0625817
Tdp1	0.684637	6.70604	2.85554	0.00887062	0.0561275
Trim2	-0.683852	7.09274	-2.05502	0.0512386	0.171932
X2410131K14Rik	0.681122	6.74147	2.9967	0.00637612	0.0451529
Wdsub1	0.680945	6.83053	2.94559	0.00718995	0.0489073
Papd7	-0.680254	7.09927	-2.33581	0.0284469	0.120374
Hspb1	0.679192	7.73771	3.50224	0.00188799	0.0211273
Slc7a7	0.678929	7.15432	3.19288	0.00399871	0.0331931
Arel1	-0.676989	7.62763	-2.85427	0.00889682	0.0561283
Dtnbp1	-0.675103	7.37374	-2.54255	0.0180858	0.0900937
Slc17a2	-0.67276	7.98171	-3.39182	0.00247235	0.0244477
Txnl4a	-0.672425	6.92132	-2.52226	0.0189205	0.0925437
Fam129b	0.670496	7.12845	4.12431	0.000403116	0.00724581
Tmtc4	0.668967	7.25508	5.12819	3.2578e-05	0.00132281
Stard7	-0.667847	7.69873	-3.43195	0.00224201	0.0232415
Rab43	0.667465	7.69339	8.89914	5.81132e-09	5.46651e-06
Plpp2	0.667365	7.06431	2.06393	0.0503164	0.170664
Col6a1	0.665884	7.69255	4.6602	0.000105044	0.00292663
Wrn	0.665563	7.0686	2.95303	0.0070656	0.0484547
Atf5	0.665355	7.45606	2.33462	0.0285194	0.120392
Rpa3	0.664546	7.06923	4.34328	0.000232781	0.00484803
X0610037L13Rik	0.663941	7.13645	2.59735	0.0159999	0.0833995
C1qa	-0.663884	7.83208	-1.82209	0.0812851	0.230119
Junb	0.663769	7.51988	4.65225	0.000107159	0.00293594
Gramd4	0.663644	7.38116	2.3869	0.0254711	0.112224
Atg7	-0.65991	7.36832	-2.32863	0.0288896	0.121612
Tmem53	0.658581	7.38198	5.68833	8.16258e-06	0.000590636
Rnasek	0.657167	7.44238	7.83338	5.55849e-08	2.85201e-05
Cldn12	-0.656197	6.92805	-1.72525	0.0977054	0.258099
Sh3yl1	0.65568	7.15247	3.15184	0.00441168	0.0352685
X1700047I17Rik2	0.655369	6.60775	2.25122	0.0340804	0.134793
Sprtn	0.655221	7.07145	3.40899	0.00237112	0.0239403
Col4a2	0.65497	7.76469	4.5105	0.000152964	0.00372124
Rab13	0.654006	7.23793	3.59842	0.00149073	0.0180551
Idnk	-0.65367	7.124	-1.18311	0.248678	0.45422
Mfsd7c	0.653238	6.97113	3.1939	0.00398894	0.0331931
Strada	0.652976	6.91519	4.45757	0.000174709	0.00407949
Itpkc	0.651904	6.83443	2.34931	0.027631	0.118054
Rpa2	0.651241	7.20213	5.70403	7.85471e-06	0.00057574
Hs6st1	-0.650942	7.50448	-2.48046	0.0207542	0.097672
Lrrfip2	-0.650929	7.61119	-4.54158	0.00014148	0.00357957
Tmem254b	-0.650649	6.83139	-1.72948	0.0969333	0.256672
Nav2	-0.650527	7.34325	-1.35472	0.188479	0.382294
Sc5d	-0.650494	8.13821	-4.65553	0.000106282	0.00293594
Adamts1	0.649592	7.5424	5.18069	2.85873e-05	0.00124946
Tspan33	0.64938	6.90868	2.45329	0.0220331	0.101467
Pmm1	0.648308	7.32905	3.88551	0.000731986	0.011196
Nsmce2	-0.647889	6.76064	-1.73471	0.0959839	0.255173
Gtf3c6	-0.647078	7.06216	-1.62006	0.118657	0.289287
Pole4	0.647066	6.67981	2.9558	0.0070198	0.0481992
Fgfrl1	0.645863	7.7815	5.09418	3.54593e-05	0.00138981
Kctd18	-0.645527	6.74728	-2.13235	0.0437169	0.155845
Mphosph9	0.645263	6.8971	2.85758	0.0088287	0.055925
Ncapd2	0.644228	7.31174	3.78429	0.000941455	0.0131199
Fgd6	0.642401	6.89307	2.32369	0.0291976	0.122418
Hivep2	0.641604	7.21493	3.64797	0.00131929	0.0167328
Man2a2	-0.641212	7.42138	-1.76856	0.0900396	0.246094
Neu1	-0.639798	7.47375	-2.33346	0.0285909	0.120603
Tbl2	-0.637101	7.43825	-3.11827	0.00477973	0.037107
Col4a1	0.63709	7.81721	5.51283	1.25605e-05	0.000779025
Dopey1	0.637057	7.21974	3.87987	0.000742326	0.0112144
Epm2aip1	0.635151	7.22813	2.88125	0.00835609	0.0535321
Fam126b	-0.635121	6.79785	-1.70975	0.10058	0.261842
Cep170	0.634819	6.97154	3.52778	0.00177342	0.0203439
Chst15	0.634393	7.16173	2.90773	0.00785591	0.0514371
Nudt8	-0.633993	7.32851	-2.6448	0.0143776	0.0774304
Tmem25	0.632799	7.51764	2.30852	0.0301639	0.124997
Dusp6	0.632793	7.28647	2.23096	0.0355729	0.138513
Plin3	0.63108	7.69629	3.09256	0.00508152	0.0385303
Abcc5	0.630902	7.5414	2.97585	0.0066969	0.0469709
Tceal8	0.62997	7.25379	2.14735	0.0423789	0.153954
Axin2	0.629581	6.78037	3.04806	0.0056475	0.0412882
Hnf1b	0.62915	6.83453	2.05636	0.0510989	0.171877
Decr2	-0.628256	7.76831	-2.18135	0.0394811	0.147278
D11Wsu47e	-0.625522	7.02838	-1.56337	0.131427	0.308173
Snrpd1	0.624851	6.9864	3.34755	0.00275321	0.0258518
Gm6741	-0.624528	6.81218	-1.79929	0.0849201	0.236803
Smad2	-0.624291	7.38722	-3.30574	0.00304671	0.0276457
Cd9	0.623729	7.28048	4.55203	0.000137816	0.00350375
Ndor1	0.623663	7.18335	4.04438	0.000492382	0.00836317
Dtd1	0.623012	7.16167	7.09953	2.87292e-07	7.37035e-05
Ccdc125	0.621903	6.93527	2.9028	0.00794673	0.0518452
Zfp143	0.621661	7.21982	4.96128	4.94086e-05	0.00176495
Oit3	0.621631	7.68366	2.39651	0.0249448	0.110471
Slc39a9	-0.620924	7.42605	-2.76621	0.0109029	0.0639001
Pom121	-0.620585	7.40995	-1.87427	0.0734675	0.215179
Rilp	0.620419	7.30868	2.86636	0.00865064	0.0550442
Glb1	-0.6204	7.61395	-2.96441	0.00687928	0.0477572
Chchd5	0.620287	6.73835	3.31756	0.00296079	0.0271277
Rapgef4	-0.619454	7.40587	-0.882594	0.386458	0.592086
Tnk2	0.618263	7.1985	3.49481	0.00192268	0.0212589
Banp	-0.618168	6.93223	-1.82831	0.0803168	0.228252
C1qtnf1	0.617937	7.41588	4.79433	7.50368e-05	0.00235209
Irf8	0.616652	7.12721	4.49321	0.00015975	0.00385312
Dhcr7	-0.61582	7.85486	-3.95968	0.000608407	0.00989581
Gcfc2	0.615643	6.58403	1.98314	0.0592425	0.188057
Msi2	-0.614018	6.7389	-1.68901	0.104539	0.268311
Npat	0.613569	7.24121	6.46885	1.24589e-06	0.000167424
Med18	0.61247	6.83166	2.89021	0.00818354	0.0527259
Epha2	0.612031	7.47558	5.73756	7.2366e-06	0.000544578
Coa7	-0.610817	6.97034	-1.47138	0.154548	0.339439
Inpp4a	-0.610807	7.28611	-2.78153	0.0105255	0.0628632
Fam210a	-0.610208	7.15761	-2.13121	0.043821	0.155845
Ifih1	-0.60986	7.567	-3.54797	0.00168766	0.0197208
Ppcs	-0.609386	7.3069	-3.15787	0.00434855	0.0350117
Alkbh6	0.609232	6.95008	3.872	0.000757021	0.0113364
Dirc2	-0.609068	7.26294	-1.28186	0.212481	0.412253
Cant1	-0.608715	7.38069	-2.51515	0.019221	0.0931188
Ugdh	-0.607578	8.11599	-4.40298	0.000200377	0.00440566
Heca	0.606705	7.08254	4.18035	0.000350317	0.00657435
Knop1	-0.605791	7.20454	-2.56848	0.0170688	0.0865297
Fn3k	0.605251	7.51234	5.38906	1.70487e-05	0.000963421
H2.Aa	0.604325	7.35057	3.737	0.00105858	0.0143966
Apoa4	0.603849	8.08388	3.98798	0.000566912	0.0093557
Pyurf	-0.603357	7.18262	-2.43809	0.0227802	0.103854
Ipo8	-0.603317	7.59503	-3.41324	0.00234668	0.0238213
Mmrn2	0.603165	6.98242	2.61387	0.0154163	0.0813742
Pddc1	0.602523	6.86017	3.10093	0.00498135	0.0379929
Tepsin	-0.602038	7.04001	-1.1313	0.269422	0.476683
Alg6	0.601954	7.03365	3.64382	0.00133289	0.0168296
Znrf3	-0.60177	7.05401	-1.80186	0.0845032	0.236341
Arhgef3	-0.60001	6.83508	-1.23755	0.228191	0.431171
Atg4c	-0.598893	7.31694	-2.21942	0.036449	0.140231
Cd14	0.598282	7.75656	1.91504	0.0678242	0.20416
Coro7	0.597951	7.12261	3.02846	0.00591565	0.0425866
Tmem183a	-0.597902	7.67506	-2.96074	0.00693889	0.047994
Cenpc1	0.59731	7.27029	4.46822	0.000170097	0.00405074
Rnf4	-0.596073	7.33376	-2.58114	0.0165921	0.0850553
Rbm3	0.595866	7.56633	5.40429	1.64184e-05	0.000945563
Actr6	0.595795	6.96867	2.40784	0.0243368	0.108736
Ldah	-0.595413	7.1894	-1.47319	0.154063	0.338734
Igfbp3	0.594811	7.97705	3.3486	0.00274616	0.0258518
Lamb2	0.592816	7.45178	3.66227	0.00127355	0.0162899
Anapc15.ps	0.592127	7.06593	6.21988	2.25301e-06	0.00024836
Dse	0.591147	7.12259	3.10378	0.00494765	0.0377884
Mapk9	-0.590528	7.43532	-2.2706	0.0327065	0.131478
Mapre2	0.590453	7.17713	3.24787	0.00350359	0.0300978
Uxt	0.589187	7.41846	6.38275	1.52791e-06	0.000191634
Tmem98	0.589183	7.20051	4.40251	0.000200612	0.00440566
Mlh3	0.587989	6.80247	2.16958	0.0404634	0.149853
Hps6	-0.587788	6.6356	-1.8666	0.0745738	0.217614
Mthfsl	-0.587394	7.67375	-3.49738	0.0019106	0.0211855
Gramd1a	0.587264	7.38572	2.71217	0.0123382	0.0696137
Zc3h13	-0.58706	7.8474	-2.9793	0.00664274	0.0466895
Kcnj8	0.587029	7.13899	3.22721	0.00368226	0.0312992
Elac1	0.586929	6.76553	3.10376	0.00494785	0.0377884
Snap29	-0.586283	7.29824	-2.04771	0.0520062	0.173194
Anxa5	0.585784	7.76012	5.27201	2.2784e-05	0.00113799
Nfib	-0.584894	7.71443	-2.7609	0.0110366	0.0644247
Akirin1	-0.584285	6.95193	-2.14737	0.0423772	0.153954
Tinagl1	0.583963	7.64666	7.4854	1.20055e-07	4.23495e-05
Slc35e2	-0.582817	7.5378	-2.46903	0.0212836	0.0994355
Sema4b	0.582743	7.32444	4.29877	0.000260291	0.00528447
Plekhh3	0.582227	6.9465	2.57673	0.0167568	0.0855701
Prune1	-0.582221	7.27371	-2.71336	0.0123048	0.0695179
Dennd1a	-0.582089	7.52266	-1.97844	0.0598014	0.18898
Phka2	0.581167	7.83164	5.3551	1.85429e-05	0.00100631
Timm22	0.580477	6.77659	3.25136	0.00347428	0.0299829
G6pdx	0.58037	7.3249	4.49507	0.000159007	0.00385165
Kif2a	0.579766	7.13946	5.22616	2.55315e-05	0.00118957
Kdm5b	0.579713	7.39315	2.00684	0.0564881	0.182286
Hck	-0.579668	7.1239	-1.13617	0.267422	0.475379
Engase	0.579455	7.04648	3.50149	0.00189148	0.0211273
Atxn1l	-0.579281	7.20655	-1.74684	0.0938173	0.251565
Gm42742	-0.579033	7.20912	-2.09053	0.0476521	0.164696
Marveld2	0.577598	7.19786	5.22269	2.57524e-05	0.00118957
Slc44a3	0.576968	7.02208	3.26616	0.00335245	0.0292898
Pstpip2	0.576784	6.95368	2.23544	0.0352382	0.137827
Atg16l2	0.575305	6.67125	1.65886	0.110527	0.277004
Poc1b	-0.574943	6.89074	-2.15626	0.0416011	0.152564
Car2	0.574033	7.17608	3.30392	0.00306017	0.0276787
Hscb	0.573951	7.08786	4.43187	0.000186354	0.00419036
Abcd4	0.573754	7.70578	4.4355	0.000184665	0.004169
Gimap4	0.573618	7.09362	2.02196	0.0547915	0.17896
Zdhhc9	-0.573399	7.6373	-3.38051	0.0025413	0.0248581
NA..7	-0.572976	7.69675	-2.64329	0.014427	0.0776223
Ankrd28	-0.572026	7.58129	-3.3004	0.00308634	0.0277377
Rasgrp2	0.57157	6.85748	2.51596	0.0191865	0.0931188
Casp7	-0.569819	7.32738	-2.77055	0.0107946	0.0635295
Gm17018	-0.569496	6.99044	-2.2329	0.0354279	0.138281
Serpinh1	0.568515	7.45803	5.58766	1.04484e-05	0.000702031
Dusp7	0.568382	6.64082	2.0186	0.0551645	0.179659
Szt2	0.568269	7.77366	3.8944	0.000715955	0.0110708
Polk	0.568126	7.1529	5.55936	1.12011e-05	0.000726657
Tmtc3	0.567666	6.83001	3.76408	0.000989855	0.013693
Tmco3	0.5662	7.34334	7.05326	3.194e-07	7.83779e-05
Kif3b	-0.565554	7.22719	-3.0829	0.00519952	0.0391281
Foxn2	0.565087	6.97199	2.40677	0.0243936	0.10875
Zbtb40	-0.564903	7.30773	-1.23482	0.22919	0.431902
Comtd1	0.564213	6.77899	2.55182	0.0177159	0.0886424
Mier3	-0.564092	7.07756	-1.82697	0.0805242	0.228611
Traf3	0.563591	6.45362	1.83396	0.0794456	0.226232
Gale	-0.563065	7.2803	-2.14334	0.042733	0.154408
Fam114a1	-0.562852	7.55006	-3.28809	0.00317957	0.0282908
Sowahb	0.562562	6.93672	2.56741	0.0171097	0.0865297
X0610007P14Rik	-0.562288	7.16771	-1.28638	0.210928	0.410941
Larp1b	-0.5617	7.46405	-0.793564	0.435445	0.631301
Tctn1	0.561394	6.66162	1.70243	0.101961	0.263867
Nmi	-0.561142	7.28823	-1.23158	0.230375	0.433268
Grb10	0.560599	7.26854	1.9117	0.068272	0.20507
Dnajb14	0.560164	6.90085	4.55305	0.000137463	0.00350375
BC004004	-0.559995	7.84224	-3.49914	0.00190241	0.0211377
Atf6	-0.559974	7.70298	-2.96234	0.00691291	0.0478729
Bcar3	-0.5599	7.67011	-3.24295	0.00354539	0.0304106
Tmem5	-0.559691	7.17735	-1.76708	0.0902938	0.246176
Exph5	0.559563	7.12471	1.78421	0.0874008	0.2411
Wipi1	-0.559489	7.19728	-1.20761	0.239296	0.443979
Vegfb	0.55946	6.91125	3.82676	0.000847187	0.0121317
Slc38a2	-0.558928	7.67155	-2.13286	0.0436716	0.155845
Maged2	0.55832	7.41062	1.74239	0.0946079	0.252486
Fn3krp	0.55804	7.43138	6.11735	2.88133e-06	0.000297491
X1110038F14Rik	0.557262	6.68136	3.80485	0.000894587	0.0125911
Gpld1	-0.55615	8.13152	-4.92594	5.39729e-05	0.00185312
Nupl2	0.556057	6.74829	3.28185	0.00322788	0.0285551
Fastkd1	-0.555469	7.06099	-1.49574	0.148125	0.33148
Gadd45a	0.555181	7.25496	3.75341	0.0010164	0.0139576
Mrm2	-0.555162	6.86367	-1.66227	0.109835	0.276253
Hdac11	0.554708	7.02775	1.64411	0.113561	0.281483
Bcor	0.554417	7.2702	2.94251	0.00724206	0.0490098
Acvr2a	-0.554069	7.03338	-2.70161	0.0126388	0.0705572
Smyd3	0.553948	6.75842	2.27492	0.0324075	0.130835
Zswim6	0.553777	6.94946	2.79873	0.0101166	0.0615624
Mgst3	-0.553364	7.6067	-1.51867	0.142281	0.323674
Tpk1	0.552335	6.62779	1.99875	0.0574158	0.184541
St7	-0.552284	7.26576	-1.67279	0.107726	0.273015
Zbtb10	0.55225	6.8794	3.06996	0.00536173	0.0399757
Ticam1	0.551162	7.37553	3.98362	0.000573114	0.00943048
Tmem192	-0.550691	7.12704	-1.461	0.157351	0.34352
Rhobtb3	-0.549811	7.41319	-1.48315	0.151416	0.334426
Cpsf4	-0.549791	6.97678	-1.56675	0.130635	0.307209
Rasgrp3	0.549695	6.71	2.40886	0.024283	0.1086
Utp15	0.54964	7.03768	6.11481	2.89901e-06	0.000297491
X1810009A15Rik	0.548931	7.20313	5.44092	1.49979e-05	0.000881749
Nhsl1	-0.54751	7.32003	-1.07001	0.295559	0.502816
NA..13	-0.547439	6.68288	-1.90678	0.0689361	0.206251
Masp2	-0.547004	8.24368	-7.32782	1.71046e-07	5.08096e-05
Urgcp	-0.54677	7.43876	-1.91008	0.0684902	0.205398
Chpf	0.543903	7.09359	1.82768	0.080414	0.228413
Wdr6	0.54378	7.37978	2.37693	0.0260286	0.113763
Bcap29	0.54375	7.2768	5.22721	2.54647e-05	0.00118957
Smap2	-0.541883	7.68496	-3.21102	0.00382833	0.0322976
S100a16	0.541259	7.0028	2.29173	0.0312663	0.128163
Vsir	0.541201	7.05287	2.79289	0.0102537	0.0620768
Atxn7l1	-0.540849	7.06633	-1.37627	0.181805	0.373195
Ublcp1	-0.540444	7.16029	-2.28699	0.0315847	0.12904
Tmem50b	0.540257	6.75497	2.65421	0.0140748	0.0761633
Vasp	0.539492	7.19306	4.04828	0.000487606	0.00833954
Car5a	-0.539252	7.59414	-1.39626	0.175779	0.366123
Mocs3	0.539107	6.67423	2.77672	0.0106427	0.0633621
Vim	0.537044	7.94697	5.28946	2.18186e-05	0.00111949
Fam76b	0.536249	6.66436	2.67144	0.0135359	0.073956
Irak1	-0.535306	7.49221	-1.64028	0.11436	0.28288
Fam204a	0.534616	7.32362	2.89758	0.0080441	0.052245
Mrps5	-0.534405	7.78391	-4.77265	7.92282e-05	0.0024171
Cers5	0.534238	6.95171	2.45203	0.0220942	0.10163
Ctso	0.533477	7.28746	2.78544	0.0104312	0.0625817
Mterf4	-0.532578	7.44463	-3.10563	0.00492591	0.0377743
Ednrb	0.532327	7.34279	3.7001	0.00115984	0.0154756
Pctp	0.530608	7.20158	1.62534	0.117523	0.287641
Rps6ka3	0.530265	7.20485	3.68122	0.00121529	0.0158625
DHRSX	0.529614	7.60506	6.47377	1.2315e-06	0.000167424
Ptgfrn	0.52949	7.14405	2.02865	0.054055	0.177686
Gldc	-0.529351	8.12025	-4.46166	0.000172924	0.00407949
Col6a2	0.529195	7.71388	3.1258	0.00469467	0.0369035
Clmn	-0.528735	7.85168	-4.46396	0.000171928	0.00407715
Accs	0.528671	7.02017	1.89733	0.0702279	0.208175
Fam193b	0.528663	7.60689	2.86492	0.00867963	0.0551044
Mtm1	-0.527801	7.30104	-1.75235	0.0928472	0.250528
Rrnad1	0.527412	6.87332	1.81412	0.0825395	0.232462
Taok3	-0.527062	7.814	-4.28977	0.000266239	0.00538586
Rala	-0.526717	7.26753	-2.6139	0.0154156	0.0813742
Dhps	0.526682	7.43885	6.80027	5.72762e-07	9.79596e-05
Rcor3	0.525971	6.95053	2.4698	0.0212473	0.0993535
Lpp	0.525857	6.77979	2.38043	0.0258314	0.113369
Rubcn	-0.525473	6.99803	-0.862185	0.39736	0.601099
NA..5	-0.524606	7.27482	-1.40397	0.173498	0.363367
C2cd3	0.524452	7.29546	3.88312	0.000736358	0.0112144
Abhd8	-0.524278	6.63279	-1.45216	0.159771	0.345894
Tmem63b	-0.524192	7.86152	-2.65596	0.0140193	0.0760815
Crot	-0.52414	8.02319	-3.1958	0.00397081	0.0331528
Polh	-0.523669	6.77922	-1.64608	0.113152	0.28119
Wee1	0.523152	7.00655	2.30513	0.0303833	0.125445
Tma7	0.523012	6.87249	3.11935	0.00476752	0.0370632
Pold1	0.522575	6.85832	2.07886	0.0488052	0.167757
Lmbr1l	0.522337	6.99381	1.75757	0.0919355	0.248627
Znrd1	0.522211	6.81054	3.97561	0.000584691	0.00956521
Rfc2	0.521927	7.33624	6.26708	2.01257e-06	0.000227179
Ewsr1	0.520905	7.78599	1.33558	0.194568	0.389965
Atg4a	-0.520599	7.23518	-3.10835	0.00489403	0.0377349
Msra	-0.520558	7.84371	-3.18829	0.00404298	0.0333118
Rpl38	0.520522	7.69088	4.36735	0.000219131	0.00463212
Amotl1	0.520068	6.64148	1.94172	0.0643398	0.196927
Erg	0.519933	6.90549	3.19962	0.00393458	0.032899
Amd1	-0.519436	7.51305	-2.9657	0.00685851	0.0477365
Pus10	0.518603	6.85231	1.82874	0.0802493	0.228217
Tmem140	0.518593	6.87639	1.94978	0.0633192	0.195286
Tarbp1	0.518472	7.28619	3.12738	0.0046771	0.0368517
Nfkbil1	0.518406	6.93856	2.59401	0.01612	0.0837767
Hspbp1	0.517856	7.20452	3.591	0.0015182	0.01828
Hltf	0.517514	7.27042	2.02154	0.0548378	0.179008
Crim1	0.517213	7.63656	4.38435	0.000209975	0.00455807
Insig1	-0.517211	8.02698	-4.43556	0.000184635	0.004169
Mcat	-0.517074	7.31386	-3.60106	0.00148105	0.0180152
Ankrd40	-0.516609	7.46039	-2.85083	0.0089682	0.0564287
Zmym4	-0.516605	7.27741	-1.50948	0.1446	0.326855
Wls	0.516486	7.12998	2.94443	0.00720958	0.0489073
Inpp1	0.516241	7.07387	1.79968	0.0848569	0.236803
Inpp5f	0.515221	7.60355	4.55598	0.000136453	0.00350375
Smad7	0.515092	6.98336	4.17469	0.000355318	0.00661853
Suds3	-0.51504	7.48001	-2.15033	0.0421172	0.153559
Tbcb	0.513513	7.48221	5.07224	3.74529e-05	0.00143491
Tfrc	0.512726	7.79213	3.47685	0.00200909	0.0216399
Trib3	0.51254	7.1876	2.90986	0.0078169	0.0513604
D16Ertd472e	-0.51231	7.03344	-1.7113	0.100288	0.261669
Slc35c1	-0.51173	6.95723	-1.50258	0.146361	0.328964
St3gal3	-0.51143	7.36087	-0.806668	0.428004	0.625169
Notum	0.511128	7.75287	4.09875	0.000429754	0.00766807
Osbpl1a	-0.510705	8.00055	-4.16492	0.000364124	0.00671606
Traf2	0.509805	7.1675	2.83993	0.00919761	0.0574876
E4f1	0.509446	7.21272	2.77673	0.0106423	0.0633621
Cdkn1b	0.50912	7.41814	5.45494	1.44877e-05	0.000860725
Plekha8	0.508915	6.81703	1.82258	0.0812088	0.230092
Cecr2	0.508696	7.08432	1.67949	0.106399	0.271236
Golga3	-0.507621	7.71524	-2.48182	0.020692	0.0976469
Appl1	0.507539	7.26771	4.4201	0.000191946	0.00427451
Galnt10	-0.507392	6.83858	-1.61247	0.120304	0.292042
Mcm6	0.507275	7.18102	3.50854	0.00185908	0.021032
Pam16	0.506811	7.04712	3.16177	0.00430815	0.0348356
Syde2	0.506544	7.35509	4.22714	0.000311539	0.00603308
Cipc	-0.506392	7.30607	-1.1553	0.259663	0.46599
Pxdc1	0.506212	7.33446	2.34934	0.027629	0.118054
Serpinf1	-0.506089	8.36829	-2.6611	0.0138571	0.0752738
C2cd5	0.505726	7.42948	3.35619	0.00269607	0.0258518
Sh3bp5l	-0.504476	6.92376	-1.70526	0.101426	0.263436
Tmem106c	0.504231	7.26376	2.15455	0.04175	0.152912
Fgfr3	0.504218	7.64564	2.50698	0.0195726	0.094336
Adarb1	0.503422	6.59989	1.49144	0.149243	0.33227
Top3a	0.503352	7.60375	5.04312	4.02752e-05	0.00150053
Itga9	0.503127	7.65605	5.06768	3.78812e-05	0.00143491
Kpna3	-0.502615	7.46903	-2.703	0.0125987	0.0704032
Usp12	-0.502055	7.32292	-2.62202	0.015136	0.0803646
Ier2	0.501964	6.93718	1.49175	0.149161	0.332228
Tgfbr3	0.500398	7.50244	3.88068	0.000740831	0.0112144
X2700062C07Rik	0.500342	7.0689	2.91848	0.00766094	0.0506898
Ercc6	0.500122	7.19472	2.76084	0.011038	0.0644247
Ccdc117	-0.499921	7.02258	-1.24404	0.225837	0.428302
Filip1l	0.498974	7.22269	3.23817	0.00358635	0.0306688
Pskh1	-0.498798	7.26257	-2.7495	0.0113289	0.0659177
Armt1	-0.498662	7.00991	-1.27618	0.214449	0.414704
Syk	0.498525	6.70059	1.63842	0.11475	0.283084
Sfmbt1	-0.498293	7.26688	-0.834913	0.412234	0.611118
Rnf215	0.498117	6.72796	2.1786	0.0397084	0.147832
Klhl7	0.497439	6.86583	2.33176	0.0286956	0.120954
Nrp2	0.497252	7.41195	3.2557	0.00343812	0.0298588
Zc3h18	-0.496985	7.69816	-2.91685	0.0076903	0.0507649
Lsp1	0.496786	6.96116	3.71382	0.00112114	0.0151019
Fech	-0.496425	7.7298	-2.94736	0.00716017	0.0488658
Mxd4	0.496375	7.29695	2.20575	0.0375123	0.14238
Tmem56	0.495735	7.41024	2.16481	0.0408677	0.150416
Thoc3	-0.495728	7.35166	-2.11506	0.0453067	0.159101
Gsap	-0.495521	7.57969	-2.40377	0.0245538	0.109291
Bcam	0.495126	7.74017	2.31368	0.0298321	0.124077
Spi1	-0.494983	7.00176	-1.3957	0.175947	0.366301
Pigv	0.49489	7.30624	3.97705	0.000582593	0.00955859
Ift74	0.494761	7.08925	3.82205	0.000857176	0.0122169
Cnn2	0.494543	6.86641	1.6379	0.114859	0.283084
Pcnx4	0.494454	7.27044	5.88716	5.02623e-06	0.000423404
Tex2	-0.494389	7.92651	-4.53993	0.000142067	0.00357957
Xylb	-0.493462	7.99016	-5.54815	1.15145e-05	0.000738501
Trappc13	-0.493456	7.4691	-2.36419	0.0267566	0.11604
Klb	-0.493254	7.59342	-1.49467	0.148403	0.33148
Pfas	0.49298	7.12764	2.04595	0.0521923	0.173482
Slc12a9	0.492974	6.88719	1.39902	0.174961	0.365341
Chst13	0.492674	7.37309	1.84751	0.0773912	0.222401
Shroom1	-0.492427	7.6943	-1.50864	0.144813	0.32706
Dusp3	-0.491226	7.02075	-1.67005	0.108272	0.273538
Gon4l	0.491157	7.38115	1.3682	0.184282	0.375949
Vps36	-0.490992	7.24458	-1.97213	0.0605605	0.190059
Kctd10	0.490781	6.91463	3.44685	0.00216194	0.0227649
Zbed4	-0.49076	6.88744	-0.857488	0.399897	0.602479
Stk35	-0.490213	6.7476	-1.70842	0.10083	0.262371
Synj1	0.489329	7.29681	3.19968	0.00393405	0.032899
Lrif1	-0.489303	6.89316	-2.22895	0.0357244	0.138672
Lpar6	0.488764	7.21735	3.18273	0.00409727	0.0335874
Kcnn2	0.488428	7.32184	1.23915	0.227612	0.43026
Bmp2	-0.488164	6.74285	-1.21964	0.234787	0.438352
Icmt	-0.487983	6.95879	-1.28026	0.213035	0.412619
Mfsd12	-0.48776	6.96687	-1.32109	0.19928	0.395338
Rmi1	0.487608	6.92738	2.15261	0.0419186	0.153231
Fzr1	0.487605	7.41185	6.9468	4.07978e-07	8.25559e-05
Man2a1	-0.486783	8.04286	-3.70075	0.00115799	0.0154756
Atxn1	0.485968	6.77698	1.86114	0.0753703	0.218518
Lamb3	-0.485954	7.01663	-0.557148	0.582732	0.741412
Vipr1	-0.485776	7.17642	-1.1104	0.278141	0.486315
Tpm4	0.485248	7.56012	4.21522	0.000320993	0.0061413
Slc16a13	0.484888	7.1655	1.64415	0.113552	0.281483
Gtf3c4	-0.484833	6.94561	-1.2857	0.211162	0.410992
Epb41l2	0.48424	7.68019	3.40105	0.00241742	0.0241486
Efhd2	0.484066	7.34799	3.35379	0.00271179	0.0258518
Utp3	-0.48378	7.60972	-2.52722	0.0187131	0.0920293
Fam149a	0.483672	7.93586	4.89286	5.86295e-05	0.00196967
Calcrl	0.483641	7.09984	4.24742	0.000296083	0.00582263
Plk2	0.483518	7.70415	4.52729	0.000146647	0.00363017
X9130401M01Rik	0.483456	6.98488	2.50094	0.0198359	0.0948761
Vbp1	0.483318	7.1617	3.10617	0.0049196	0.0377743
Eif2ak1	-0.483061	7.76402	-3.92667	0.000660622	0.0104441
Tmem181a	0.482904	7.70735	3.90511	0.000697104	0.0108382
Agk	0.482857	7.24602	4.92444	5.41753e-05	0.00185312
Terf1	0.482372	7.01215	1.87991	0.0726642	0.21338
Rspo3	0.481785	6.98409	2.9149	0.00772539	0.050937
Cspp1	-0.48161	7.47759	-2.25197	0.0340269	0.13472
Vrk1	-0.481579	6.51068	-1.30251	0.205452	0.403674
Tspan9	0.481534	7.14765	2.6684	0.0136297	0.0742527
Slc25a40	0.481421	6.85878	2.55987	0.0174002	0.0876063
X1190002N15Rik	0.480926	7.12481	3.12051	0.00475434	0.0370368
Tab3	-0.480904	6.95715	-0.884088	0.385668	0.591778
Flna	0.480619	7.96856	5.22668	2.54983e-05	0.00118957
Git1	0.480267	7.27782	3.48455	0.00197156	0.0215649
Id3	0.479771	7.09807	3.90657	0.000694571	0.0108382
Eif2b2	-0.479271	7.36838	-2.57057	0.0169891	0.0863841
Srsf2	0.479015	7.712	3.61392	0.00143489	0.0175672
Pxmp4	-0.478863	7.06593	-1.26482	0.218422	0.419293
Armc10	0.478009	7.23132	3.74165	0.00104645	0.0142661
Pafah2	-0.477868	7.19509	-0.740446	0.466415	0.657126
Cnp	0.477343	7.31033	4.55409	0.000137102	0.00350375
Hdac6	0.477094	7.74651	3.58412	0.00154413	0.0185033
Rilpl2	0.475827	6.90595	2.17984	0.0396052	0.147546
Csf1	0.475498	7.2817	2.96996	0.00679015	0.0474302
Pomk	0.475387	6.87471	2.23182	0.0355089	0.138406
Pitpna	-0.475355	7.58375	-2.72421	0.0120039	0.0684478
Ddc	-0.475224	7.88008	-3.70248	0.00115305	0.0154756
Rmdn2	-0.475159	7.65096	-1.48302	0.151452	0.334426
Dclre1a	-0.474207	7.48009	-2.53904	0.0182274	0.0902406
Slc50a1	-0.473623	7.10537	-2.10479	0.0462762	0.161224
Rab8a	-0.473584	7.64789	-3.36072	0.00266656	0.025804
Cyp51	-0.473482	8.02801	-2.60002	0.015904	0.0831855
Mrpl42	-0.47267	7.46095	-2.11785	0.0450469	0.1588
Fli1	0.472638	6.84146	2.68674	0.0130738	0.0721136
Rhob	0.472628	7.5121	3.22216	0.0037272	0.0316336
Spats2	0.472477	7.01807	2.13442	0.0435306	0.155794
Irf5	-0.4714	6.9327	-0.992059	0.331346	0.539404
Sdhaf3	0.470783	6.74629	2.35856	0.0270845	0.116869
C1rl	-0.469962	7.84934	-1.96243	0.0617446	0.192518
Ube2s	-0.469797	7.19071	-1.53498	0.138237	0.317602
Xpo4	0.468293	7.03655	3.10605	0.00492099	0.0377743
Snrpd2	0.468178	7.45581	4.58208	0.0001278	0.00335489
Sfxn2	0.46792	7.49746	5.64814	9.00704e-06	0.000635447
Smg5	-0.466377	7.67238	-2.72394	0.0120113	0.0684478
Qsox1	-0.465712	8.09319	-1.90796	0.068776	0.206036
Akap11	0.465268	7.47867	3.25039	0.0034824	0.0300071
G3bp2	-0.465225	7.65849	-3.1893	0.0040332	0.0332975
Ctsc	-0.46496	8.01818	-1.83419	0.079411	0.226232
Elk3	0.464807	7.19232	3.31195	0.00300127	0.0273213
Cask	-0.464767	7.39725	-1.97351	0.0603948	0.189891
Atp1b3	-0.464664	7.39599	-1.58294	0.126896	0.302577
Sri	0.464394	7.37534	4.62107	0.000115883	0.00311449
Fmc1	0.464366	7.132	2.73684	0.0116621	0.0673702
Gna12	0.464292	7.10663	1.41843	0.169284	0.358541
Med10	0.464231	6.86229	3.51111	0.00184741	0.0209794
Vnn1	0.46396	7.87486	2.62365	0.0150805	0.0801455
Dcbld1	0.463453	6.94857	2.67651	0.0133812	0.0733288
Atpif1	0.463105	7.68909	4.09789	0.000430684	0.00766807
Cdk8	-0.462402	7.24227	-1.93428	0.0652951	0.199527
Setd4	-0.46221	6.82955	-0.928386	0.362712	0.57015
Ints10	0.462101	7.59231	5.14389	3.13283e-05	0.00129585
Rpusd3	-0.461978	7.32266	-1.53409	0.138457	0.317602
Cflar	-0.461959	7.43338	-1.22767	0.231813	0.434785
Nsmce3	-0.461305	7.15585	-2.14609	0.04249	0.154058
Mmaa	-0.461285	7.52581	-2.02638	0.0543039	0.178089
Nmt1	-0.461089	7.86572	-4.17129	0.000358355	0.00665314
Mcts1	0.460671	7.20619	3.70021	0.00115955	0.0154756
Adi1	-0.460626	7.99913	-2.4656	0.0214447	0.0997807
Kdm1b	-0.459684	7.65327	-3.19223	0.004005	0.0331931
Nsdhl	-0.459377	7.97291	-3.431	0.0022472	0.0232415
Rps28	0.459184	7.77374	3.58838	0.00152805	0.0183496
Tbc1d10a	-0.459093	7.42738	-2.09618	0.0471023	0.163497
Pdcl3	0.45883	7.45043	5.96525	4.15911e-06	0.000389664
Lifr	0.458043	7.50311	1.56558	0.130909	0.307599
Wipf2	-0.458033	6.72196	-1.06623	0.297228	0.504224
F2r	0.457952	7.00185	1.49195	0.149109	0.332228
Med21	0.457918	7.04524	3.25386	0.0034534	0.0299239
Ttll1	0.457832	6.62502	2.23062	0.0355988	0.138513
Pnpo	-0.45777	7.5884	-2.11206	0.0455884	0.159814
Pdp2	-0.457351	7.5197	-2.55201	0.0177081	0.0886424
Oma1	-0.457171	7.38043	-2.49999	0.0198778	0.0949962
Zfyve27	-0.457041	7.01061	-0.996182	0.329381	0.53698
Slc39a6	0.456646	7.1865	2.71144	0.0123588	0.0696137
Enpp2	-0.456488	8.04896	-2.87207	0.00853641	0.0545017
Rogdi	0.455841	7.45909	3.83725	0.000825392	0.0119449
Ahdc1	-0.455719	7.10193	-0.887422	0.383908	0.589278
Tbc1d22a	0.455692	7.41381	6.75015	6.43628e-07	0.00010379
Fem1b	-0.455198	7.53929	-2.13055	0.0438804	0.155958
Anp32e	0.455096	7.11109	3.49276	0.00193237	0.0212598
Tgif1	0.454894	7.26253	5.19983	2.72582e-05	0.00122151
Slc39a3	0.454777	6.97929	2.34818	0.0276984	0.118239
Heg1	0.454747	7.09911	2.06134	0.0505827	0.171054
Phtf1	0.454623	6.99038	1.90566	0.0690878	0.206532
Ciao1	-0.454606	7.47919	-2.31738	0.0295958	0.123641
X0610010K14Rik	0.454315	7.2207	5.77861	6.54637e-06	0.000508164
Gm10053	-0.453579	7.56526	-1.77793	0.0884523	0.242659
Arv1	-0.45308	6.8901	-1.09641	0.284085	0.490629
Rassf1	0.452829	6.84565	1.63419	0.11564	0.284286
Zfand1	0.452745	6.85652	1.49504	0.148306	0.33148
Ero1lb	-0.4527	7.69482	-1.53888	0.137286	0.31623
Fam96b	-0.452641	7.44058	-1.84457	0.0778327	0.223102
Cpt1a	-0.452213	8.16165	-3.287	0.00318798	0.0282908
Plekho1	0.451526	7.36895	4.20627	0.000328277	0.00623836
Itgav	0.450848	7.70743	4.32962	0.000240899	0.00499865
Colec10	0.450454	7.54961	3.95373	0.000617514	0.00995786
Tprgl	-0.450449	7.74672	-2.47332	0.0210834	0.0987679
Exosc7	0.450216	7.42541	3.49352	0.00192874	0.0212598
Homer1	0.450177	6.77772	1.54707	0.135303	0.313743
Ada	0.449674	6.91764	1.33764	0.193906	0.388777
Pdk4	0.449358	7.62595	1.34626	0.191153	0.385448
Usf3	0.448867	7.43964	2.7002	0.0126793	0.0706166
Rnf169	0.448474	7.19858	3.54817	0.00168683	0.0197208
NA.	0.448393	7.5914	5.46983	1.39649e-05	0.000842506
Zfp385b	-0.447476	6.97717	-0.779631	0.443445	0.638468
Lrrc40	0.447206	7.38037	3.69595	0.00117182	0.0155536
X1810011O10Rik	0.446907	6.84684	2.23388	0.0353543	0.13809
Bbx	-0.446821	7.30175	-1.39624	0.175785	0.366123
Rabac1	0.446658	7.73195	6.27955	1.95349e-06	0.000227179
Zbtb24	0.445807	7.31561	3.9577	0.00061142	0.00991519
Slc39a8	-0.445616	7.70146	-2.92571	0.00753264	0.0500306
Steap4	0.445342	7.56369	1.89772	0.0701734	0.208175
Rbpj	-0.444258	7.3051	-2.70806	0.0124543	0.0699423
Apoc4	-0.443895	8.13256	-1.47692	0.153068	0.337205
Nlrx1	0.443569	7.32828	1.65986	0.110323	0.276863
Hyal1	0.443327	7.51219	1.49472	0.148389	0.33148
Plekho2	0.443186	7.09392	1.63403	0.115675	0.284286
Ttc7b	0.442491	7.0458	1.97986	0.059632	0.188815
Ap3s2	-0.442262	7.04428	-1.60188	0.122634	0.295411
Rnase4	-0.44225	8.37158	-4.46939	0.0001696	0.00405074
Tank	-0.441873	7.42838	-2.77811	0.0106087	0.0632934
Dpf2	-0.441824	7.49704	-3.89001	0.00072382	0.0111314
E130309D02Rik	0.439557	7.50095	4.94665	5.12485e-05	0.00180075
Pdlim1	0.439522	7.86805	4.95653	4.99983e-05	0.00177478
Stard4	-0.439319	7.39805	-1.68148	0.106009	0.270485
Dimt1	0.438714	7.05764	3.13674	0.0045738	0.0361042
Zfp36	0.438588	7.95479	4.44467	0.00018046	0.00414031
Arpc1b	0.437928	7.94218	5.3057	2.09574e-05	0.00109686
Mfn2	-0.437721	7.90744	-5.01433	4.3276e-05	0.00157581
Elmod3	0.437601	7.40558	4.82563	6.93785e-05	0.00223756
Anxa2	0.437389	7.83214	2.47517	0.0209974	0.0985116
Arap3	0.437328	7.29017	3.10963	0.00487917	0.0376717
Isg20l2	-0.437296	7.35182	-2.46868	0.0213	0.0994355
Snx30	0.437265	6.50109	1.80944	0.0832845	0.234209
Ppat	-0.436837	7.35394	-1.59423	0.124342	0.298251
Slc26a11	0.435701	6.96559	1.49437	0.148481	0.33148
Nifk	0.435671	7.42654	4.0964	0.000432295	0.00767256
Stxbp5	0.435592	7.14477	2.43337	0.0230167	0.104394
Sel1l	-0.435508	8.02307	-5.09501	3.53856e-05	0.00138981
Ing1	0.435273	7.12805	2.68641	0.0130837	0.0721136
Leprot	0.434338	6.78314	1.52326	0.141133	0.321572
Tmcc3	-0.434237	6.82847	-1.24463	0.225625	0.428302
Vat1	0.434207	7.86164	5.47911	1.3649e-05	0.000837339
Shroom2	0.434104	7.38393	2.82114	0.00960644	0.0595157
Rc3h1	0.434038	7.08667	1.44448	0.161899	0.348497
Tbc1d25	-0.434	7.07892	-0.84409	0.40719	0.607823
Gtpbp1	-0.433934	7.49371	-2.1033	0.0464175	0.161417
Wdr13	0.433619	7.50503	4.76044	8.16894e-05	0.00247879
X2610507B11Rik	-0.432819	8.03728	-2.51762	0.019116	0.0931188
Men1	-0.432461	7.37897	-1.31374	0.201706	0.399029
Ccdc137	0.432386	7.01093	3.49911	0.00190254	0.0211377
Agl	-0.432322	8.02264	-4.00419	0.000544413	0.00906391
Dcaf15	0.432301	6.92754	1.82173	0.0813407	0.230119
D930015E06Rik	0.432144	7.45983	1.37444	0.182364	0.373411
Map3k5	0.432078	7.40491	1.6701	0.108261	0.273538
Socs6	0.432017	6.95889	1.25757	0.220987	0.422215
Gsto1	-0.431746	7.99019	-1.78969	0.0864923	0.239397
Ccnl1	0.431667	7.8316	4.94572	5.13681e-05	0.00180075
Tk2	-0.428482	7.1631	-1.54242	0.136426	0.31531
Trmt44	0.428327	6.94212	1.66374	0.109539	0.275752
Ift57	0.42811	6.8284	1.16667	0.255128	0.461668
Mapk1	-0.428063	7.71922	-4.04353	0.000493433	0.00836317
Sik2	-0.427624	7.48945	-1.44936	0.160544	0.346903
Adgrl4	0.427144	7.16587	2.26926	0.0328002	0.131632
Ap4b1	-0.427118	7.25881	-1.30295	0.205306	0.403603
Pop7	0.426922	6.69477	1.78128	0.0878899	0.241706
Klc4	-0.426776	7.67701	-2.15168	0.0419993	0.153306
Mllt1	-0.426656	7.3606	-1.31983	0.199693	0.39588
Dcun1d3	-0.426261	6.6134	-1.09796	0.283424	0.490237
Lss	-0.425048	7.85472	-2.46339	0.0215492	0.100102
Leap2	-0.42458	7.50217	-1.89885	0.0700189	0.207884
Cetn3	0.424486	6.89416	1.49417	0.148532	0.33148
Cbfb	-0.424382	6.83091	-2.31599	0.0296844	0.123919
Fam136a	-0.424321	7.08529	-1.76635	0.0904187	0.246176
Rnaseh2b	0.424297	7.07928	2.69437	0.0128489	0.0712176
Slc27a4	-0.424203	7.64376	-1.48809	0.150117	0.333322
Haus6	0.423783	6.86349	1.67297	0.10769	0.273015
Nudcd2	0.423741	7.05708	2.66626	0.013696	0.0745424
Dab2	0.423505	7.77325	3.01735	0.00607294	0.043387
Plekha3	-0.423499	7.13226	-1.98572	0.0589366	0.187191
Rgs16	0.423458	6.94101	1.44016	0.163105	0.350557
Emilin1	0.42335	7.74941	3.73126	0.00107375	0.0145679
Dnajc3	-0.422831	8.1039	-4.18001	0.000350616	0.00657435
Arl6ip1	-0.42256	7.80542	-1.67465	0.107355	0.272689
Pigw	0.422425	6.86858	1.27296	0.215571	0.416102
Yeats2	0.422206	7.27865	2.69865	0.0127244	0.0706853
X4931406C07Rik	-0.422124	7.95086	-3.6195	0.0014153	0.0174978
Mrpl32	-0.422112	7.4826	-2.63003	0.0148652	0.0793424
Trafd1	-0.422098	7.55492	-2.22616	0.0359351	0.139202
Psmb8	0.422055	7.4161	1.2872	0.210646	0.410669
Eya3	0.421144	7.33314	3.77196	0.000970692	0.0134609
Gltscr2	0.420433	8.08178	7.1963	2.30407e-07	6.19247e-05
Noc3l	0.420398	7.32551	3.74983	0.00102545	0.0140477
Pop5	0.420394	7.08491	3.06778	0.00538963	0.0401307
Gde1	-0.420217	7.4893	-1.28363	0.211873	0.411519
Cyb5r1	-0.419712	7.02577	-1.75227	0.0928605	0.250528
Dph5	-0.419697	6.99955	-1.59537	0.124086	0.29789
Strbp	-0.419192	7.65791	-4.07284	0.000458548	0.00801253
Brcc3	-0.418662	7.20617	-2.07531	0.0491605	0.168363
Apex2	0.418648	7.27879	3.56734	0.0016092	0.0190805
Rgl2	0.418464	7.58314	4.52515	0.000147439	0.00363382
Hyou1	-0.418458	8.11674	-3.47122	0.00203694	0.021815
Rexo4	-0.418388	7.27958	-1.85572	0.0761684	0.219995
Nudt9	-0.417735	7.63801	-3.62048	0.00141188	0.0174978
Rabggta	-0.417499	7.54124	-2.07671	0.0490198	0.16812
Tmem87a	0.417337	7.30571	3.94856	0.00062553	0.0100584
Ppp3ca	-0.417275	7.63069	-3.47793	0.00200376	0.0216238
Zfp512	0.417178	7.05953	2.67291	0.0134909	0.0737819
Sppl2b	0.416908	7.5664	4.71388	9.18073e-05	0.00269875
Polr3c	-0.416436	7.43501	-2.89636	0.00806708	0.0522739
Ppil1	0.416376	6.80164	2.60686	0.0156615	0.0822265
Tmem176b	0.415826	7.494	1.08176	0.290411	0.49809
Zdhhc17	0.415805	6.82331	1.60892	0.121082	0.293022
Sort1	-0.415703	7.35713	-0.889989	0.382556	0.588323
Cep85	0.415621	7.07729	2.76793	0.0108597	0.0637797
Ccdc25	-0.415481	7.43202	-2.48057	0.020749	0.097672
Psmd9	0.415152	7.4881	3.92737	0.000659473	0.0104441
Spryd3	0.414702	7.41573	3.61906	0.00141682	0.0174978
Top1	-0.414418	7.97341	-5.30138	2.11831e-05	0.00109686
Tmem120a	0.414029	7.6885	4.30643	0.000255339	0.00520264
Fam214b	-0.413989	7.11726	-1.63896	0.114638	0.283033
Zfyve19	0.413954	7.24662	3.39049	0.00248036	0.0244477
Klhl12	0.413883	7.38818	4.37386	0.00021558	0.00459144
Bivm	-0.413613	7.30386	-1.86112	0.0753742	0.218518
Tm2d2	-0.41305	7.40176	-2.10911	0.045866	0.160588
Sft2d2	0.413032	6.94284	3.06135	0.0054724	0.04048
Mfsd3	0.412843	7.36624	4.21598	0.000320377	0.0061413
Cotl1	0.412657	7.033	2.56155	0.0173353	0.0875136
Pth1r	0.411794	7.44745	3.24931	0.00349145	0.0300393
Alg12	0.411149	7.37905	2.69061	0.0129593	0.0717079
Cbfa2t2	-0.411036	6.94583	-1.49063	0.149455	0.332363
Plekhm2	-0.410658	7.60429	-1.70362	0.101736	0.263867
Urm1	0.410579	6.61687	2.16744	0.0406445	0.149997
Tab1	0.410196	7.02424	2.54175	0.018118	0.0901744
Cyp4v3	0.410004	8.27635	3.09764	0.00502044	0.0382393
Rap2c	0.409829	7.02863	1.86311	0.0750828	0.218518
Angptl2	0.409793	7.04051	1.29781	0.207037	0.405453
Fam122a	-0.409312	7.07663	-2.24056	0.0348585	0.136816
Tmem220	0.409041	6.99845	1.35008	0.189943	0.383693
Ift52	0.408653	7.22225	2.38227	0.0257286	0.113006
Nrbf2	-0.408154	7.54276	-2.80085	0.0100674	0.0613837
Gclc	-0.40735	8.05465	-3.88228	0.00073789	0.0112144
Tmem43	0.406949	7.20306	1.82598	0.0806779	0.228932
Tti1	-0.406918	7.39253	-1.8365	0.0790569	0.22558
Rab2b	0.40687	6.49031	1.20125	0.241708	0.446112
C1qc	-0.406852	7.88401	-1.53476	0.138291	0.317602
Nudt19	0.406178	7.41371	3.3537	0.00271239	0.0258518
Renbp	0.406158	7.21266	2.46186	0.0216218	0.100357
Gtf2e1	-0.40564	7.01146	-2.02338	0.054635	0.178752
Prodh2	0.40547	7.9565	2.37955	0.0258813	0.113411
Pipox	-0.405405	8.12566	-4.31107	0.000252379	0.00516098
Add3	0.404773	7.48888	2.84885	0.00900954	0.0565627
Mettl21a	0.404632	6.6071	1.53034	0.139378	0.318869
Plscr3	0.404563	6.74093	2.18028	0.0395693	0.147509
Ssh3	0.404236	7.31401	1.98769	0.0587038	0.186872
Ube2a	-0.403789	6.90442	-1.72615	0.0975396	0.257852
Rnf103	-0.403659	7.98471	-4.58816	0.000125862	0.00331947
Trappc6b	0.403631	6.65801	1.81857	0.0818375	0.230945
Sash1	0.403582	7.40673	1.18811	0.246741	0.451999
St5	0.403196	7.71864	5.23043	2.52618e-05	0.00118957
Dnajc17	0.403059	7.1518	3.30124	0.00308007	0.0277256
Dbr1	-0.402978	7.24727	-2.18984	0.0387856	0.145356
Tmem128	0.40279	6.96186	1.71536	0.0995307	0.260432
Cbr1	0.402693	8.11019	2.53952	0.0182079	0.0902406
Mcm9	0.402465	7.11323	1.80722	0.0836404	0.234625
Nrbp2	0.402044	7.45876	1.67255	0.107774	0.273015
Lancl2	0.401876	7.27685	3.04933	0.00563057	0.0412178
Saal1	-0.401852	7.18844	-2.06305	0.050407	0.170751
Fam46a	0.401477	7.02517	1.37726	0.1815	0.372911
Gtpbp10	0.401394	7.04028	1.86521	0.0747761	0.217994
Ddx6	-0.401314	7.66591	-2.97193	0.00675886	0.0472701
Necap1	-0.400582	7.35184	-2.15371	0.0418222	0.153063
Pex11b	-0.400156	7.27257	-2.13826	0.0431856	0.15505
Sep10	0.399537	7.72728	3.85531	0.000789134	0.0115986
Eif1ad	-0.399418	6.85859	-1.02187	0.31732	0.523823
Fabp1	-0.399277	8.01329	-0.472723	0.640803	0.785896
Usp36	-0.398637	7.36339	-1.17755	0.250849	0.457297
Isca1	0.398445	7.35462	4.21882	0.000318105	0.00612759
Pigu	-0.398184	7.29809	-1.6022	0.122564	0.295367
Evi5	-0.39816	7.70681	-2.22273	0.036196	0.139715
D8Ertd738e	0.39784	7.29697	2.24917	0.0342293	0.135004
Sem1	0.397648	6.96299	1.55827	0.132629	0.309834
Etl4	0.397396	7.61643	2.43454	0.0229577	0.104394
Flt1	0.397376	7.46147	2.80069	0.0100711	0.0613837
Trap1	-0.397182	8.03547	-3.06156	0.00546966	0.04048
Pms2	0.397167	7.16281	2.66882	0.0136166	0.0742527
Slc37a3	0.397087	7.03966	1.53855	0.137366	0.31623
Dhx57	0.396603	7.1625	1.75932	0.09163	0.248038
Pofut1	-0.396351	7.30444	-1.56576	0.130868	0.307599
Tefm	-0.396345	7.07821	-2.25845	0.033562	0.133491
Sgpp1	-0.396255	7.33334	-1.55907	0.132441	0.309778
Map3k20	-0.396236	7.44565	-1.87216	0.0737712	0.215845
Dnajc21	-0.395494	7.68495	-4.65414	0.000106653	0.00293594
Kat5	-0.395454	7.45047	-2.52107	0.0189704	0.0925437
Mfge8	0.395094	7.46515	2.13452	0.0435215	0.155794
Borcs6	0.394439	6.47507	1.38697	0.17856	0.369832
C87436	-0.394241	6.8031	-0.71133	0.483931	0.670259
Ilvbl	0.393388	7.91533	6.41657	1.4101e-06	0.000180877
Slc25a13	-0.393048	8.15556	-5.76645	6.7435e-06	0.000514329
NA..11	0.392653	7.17775	3.31924	0.0029488	0.0271
Gas2l1	0.392335	6.91754	1.20835	0.239017	0.443884
Xbp1	-0.392327	8.07681	-4.66885	0.000102788	0.00292663
Sec16a	-0.392205	8.07984	-3.37008	0.0026066	0.0253649
Taf1a	0.391863	6.87545	1.74466	0.0942029	0.251772
Tspan7	0.391843	7.64516	3.86461	0.000771082	0.0114526
Phip	0.391806	7.51622	2.74117	0.0115472	0.0669808
Scnm1	0.391783	7.00509	3.81168	0.000879549	0.0124415
Cebpb	0.391056	7.75253	2.91737	0.00768091	0.0507624
Cgnl1	-0.391002	8.13755	-5.16219	2.99334e-05	0.00127006
Dennd2d	0.390991	7.01343	1.26397	0.218724	0.419462
Ntpcr	0.390867	7.08568	2.56766	0.0171002	0.0865297
Fra10ac1	0.390758	7.29444	3.96422	0.000601557	0.00981268
Fgd4	-0.390081	6.66347	-0.636127	0.530885	0.703856
Ints11	0.389787	7.81323	4.37714	0.000213808	0.00458348
Larp4b	-0.389677	7.76438	-2.9049	0.00790787	0.0516574
Rnf2	-0.389674	7.29873	-1.50509	0.145718	0.328417
Gfer	-0.389489	7.24482	-2.27192	0.032615	0.131391
Nenf	0.389461	7.31228	2.82222	0.00958253	0.0594327
Eci1	-0.389274	8.04452	-4.53516	0.000143778	0.00358628
Nfia	-0.389061	7.83026	-2.45994	0.0217135	0.100534
Rad54l2	-0.389017	7.40715	-1.51312	0.143677	0.325798
X1110004E09Rik	-0.388819	7.42227	-2.55908	0.0174312	0.0876844
Smdt1	0.388621	7.18934	2.04726	0.0520533	0.173224
Prkci	-0.388552	7.11396	-1.5644	0.131186	0.308083
Sf3b5	-0.388341	6.71401	-1.68176	0.105953	0.270466
Itpr1	0.388147	7.41075	2.20749	0.0373759	0.142054
Mef2d	0.387955	7.09085	1.3243	0.19823	0.393947
Rreb1	-0.387915	7.77419	-1.92811	0.0660976	0.200746
Ube2f	-0.38778	7.45138	-2.78501	0.0104416	0.0625817
Sccpdh	0.387584	7.81986	1.64646	0.113074	0.28114
Trip10	0.387213	7.43991	3.15095	0.00442104	0.0352933
Vav1	-0.386438	6.87197	-1.12519	0.271951	0.479804
Dock7	0.386401	7.60664	3.79388	0.00091931	0.012843
Adck1	-0.386023	6.76968	-0.715653	0.481306	0.669186
Fam83h	-0.385938	7.36336	-1.20822	0.239067	0.443884
Eva1a	0.385836	7.46998	3.62074	0.00141097	0.0174978
Senp7	0.38541	6.83489	2.0084	0.0563111	0.182027
Szrd1	-0.385382	7.22818	-1.89501	0.0705474	0.208684
Dpp3	-0.38517	7.80513	-2.4396	0.022705	0.103763
Klf9	-0.385167	7.71242	-3.38645	0.00250484	0.0245867
Ralb	0.384995	7.15619	2.59276	0.0161655	0.0839354
Ccdc51	0.384591	7.26782	3.79686	0.000912518	0.0127798
Galc	0.3844	6.92713	1.29976	0.206377	0.405003
Rab4a	-0.383692	7.24286	-1.40372	0.173572	0.363367
Rars2	0.383214	7.50123	3.83834	0.00082316	0.0119432
Ninj1	-0.383023	7.61993	-2.22117	0.0363156	0.139908
Chmp2b	0.382632	7.28084	4.81008	7.21343e-05	0.00227628
Meaf6	0.382483	6.88344	3.16464	0.00427867	0.0346468
Rev1	0.382252	7.74008	5.77697	6.57264e-06	0.000508164
Ippk	-0.382183	6.65839	-1.18458	0.248111	0.453477
Taf6l	0.381855	7.19432	2.81326	0.00978314	0.0602138
Abhd18	-0.381831	7.34412	-2.17575	0.0399454	0.148519
Tgm2	-0.381828	7.9211	-2.67648	0.0133821	0.0733288
Kansl2	-0.381731	7.48618	-2.84894	0.00900753	0.0565627
Tchp	0.380599	6.86275	1.3471	0.190887	0.385049
Dhx37	0.38055	7.27394	1.86309	0.075085	0.218518
X3110043O21Rik	-0.380531	7.10415	-1.64575	0.11322	0.28119
Arfrp1	0.380496	7.2239	3.01778	0.00606673	0.043387
Cdk5rap2	0.38046	7.32247	1.41136	0.171333	0.360524
Chchd1	-0.380348	7.23942	-1.22389	0.233208	0.436489
Lats2	0.380256	7.31324	2.37479	0.0261497	0.113968
Reps1	0.379989	7.68019	5.58117	1.06165e-05	0.000704933
Atg13	-0.379447	7.68253	-2.96565	0.00685937	0.0477365
Mccc2	-0.379215	7.80507	-1.96192	0.0618078	0.192518
March8	-0.378909	7.3279	-1.88049	0.0725819	0.213361
Chp1	-0.378412	7.63817	-1.75935	0.0916252	0.248038
Aim1	-0.378381	7.75625	-2.93395	0.00738873	0.0495145
Wdr77	0.378203	7.18535	2.92941	0.0074677	0.04982
Gls2	-0.378141	8.18959	-2.86517	0.00867452	0.0551044
Plcb1	-0.377725	7.40694	-1.72298	0.098122	0.258182
Ube2n	-0.377582	7.35529	-2.54854	0.0178456	0.0890545
Wwtr1	0.377224	7.11949	2.17319	0.0401598	0.149218
Sh3bp2	-0.377168	7.42123	-0.965635	0.344129	0.553194
Bgn	0.377138	8.08902	5.36335	1.81683e-05	0.000995552
Cgn	0.377071	8.05457	3.83035	0.000839671	0.0121205
Zcchc9	0.377047	7.3312	3.27768	0.00326051	0.0286641
Rrs1	-0.376328	7.1533	-2.01487	0.0555816	0.180529
Cd36	0.376097	8.1301	2.14073	0.0429654	0.154752
Metap1d	0.375977	7.12964	1.67502	0.107281	0.272623
Zeb2	0.37593	7.62847	3.44966	0.00214717	0.0227234
Fam208a	0.375684	7.44057	2.46438	0.0215026	0.0999676
Ubp1	-0.375664	7.69472	-4.00188	0.000547565	0.00908666
St6galnac6	0.375634	7.66868	5.30167	2.11675e-05	0.00109686
Sat1	0.37544	7.85555	1.72974	0.0968855	0.256672
Rnf44	0.374847	7.1215	1.94579	0.0638223	0.195874
X4930453N24Rik	-0.374491	7.2035	-1.30336	0.205166	0.403593
Rab3ip	-0.37448	7.55237	-1.93384	0.0653525	0.199594
Cisd2	-0.374085	7.17191	-1.73528	0.0958825	0.255024
Arfgef2	-0.374038	7.79973	-4.15516	0.000373141	0.00681555
Apmap	0.373805	8.08243	4.37605	0.000214394	0.00458348
Ube2h	-0.373572	7.43621	-2.11483	0.0453285	0.159101
Noa1	0.373248	7.44536	4.1329	0.00039454	0.00716008
Il6ra	0.373146	7.98192	3.94007	0.000638906	0.0101864
Cep95	0.37311	7.51352	2.39646	0.0249473	0.110471
Ptpn2	0.372895	7.40168	3.02619	0.00594741	0.0427607
Fam151b	0.372885	6.61757	1.20769	0.239264	0.443979
Dnajc12	0.372511	7.43108	2.70077	0.0126631	0.0706166
Josd1	-0.372212	7.00037	-0.985687	0.334398	0.54234
Wrap73	0.372008	7.08896	2.7718	0.0107636	0.0634794
Fastkd5	-0.371923	7.27803	-1.90362	0.0693652	0.20668
Grpel2	-0.3719	6.80388	-1.27332	0.215445	0.416001
Tm9sf3	-0.371662	8.00294	-3.67846	0.00122361	0.0158759
Myadm	0.371463	7.47155	2.66458	0.0137482	0.0747542
Trp53bp1	0.371272	7.24491	1.43876	0.163498	0.351002
Rhot1	-0.37121	7.60726	-2.77478	0.0106902	0.0634794
Jade1	0.371206	7.09203	1.50481	0.14579	0.328417
Gamt	0.370729	8.22007	3.41022	0.002364	0.0239403
Pole3	0.37025	7.27576	2.40078	0.0247141	0.109919
Reep5	0.370075	7.59715	2.85409	0.00890057	0.0561283
Eml3	0.370073	7.58899	3.72703	0.00108507	0.014651
Dhx40	0.369837	7.68716	4.77937	7.79052e-05	0.00240272
Yipf5	-0.369579	7.47698	-2.43327	0.0230218	0.104394
Wrb	0.36955	6.55786	1.3449	0.191586	0.386182
Pex2	-0.369335	7.34399	-1.43823	0.163647	0.351054
Ears2	-0.368909	6.73405	-0.70944	0.485081	0.670536
Ndrg2	-0.368786	8.40425	-5.38425	1.72524e-05	0.000964084
Arih2	-0.368778	7.62761	-3.00802	0.00620817	0.044297
Maea	-0.368332	7.60429	-2.04524	0.0522672	0.173527
Ythdc2	0.368303	7.3822	3.81924	0.00086318	0.0122451
Dhcr24	-0.368268	8.29105	-4.86849	6.23175e-05	0.00205684
X2810006K23Rik	0.368126	6.92797	2.25189	0.0340326	0.13472
Dtnb	0.368107	7.5786	2.70307	0.0125969	0.0704032
Cln3	0.368088	7.54473	3.39147	0.00247444	0.0244477
Cradd	0.368036	6.93262	2.29638	0.0309575	0.127297
Minos1	0.367723	6.88993	1.3377	0.193888	0.388777
Mpp1	-0.367672	7.78321	-1.77891	0.0882875	0.242361
Echdc2	0.367547	7.88646	2.72731	0.0119191	0.0684478
Gmeb2	0.367497	7.02707	1.68399	0.105516	0.269813
BC031181	0.367496	6.96922	2.92559	0.00753473	0.0500306
Ppm1h	0.367221	6.87176	1.1179	0.274989	0.483002
Gpr137	0.366962	7.19555	2.6186	0.015253	0.0809099
Prnp	0.366782	7.20325	1.45298	0.159546	0.345764
Cbx1	-0.366757	7.2081	-2.13142	0.0438013	0.155845
Commd4	-0.366704	7.2083	-1.76204	0.0911597	0.24743
Utp23	-0.366599	6.83011	-1.56378	0.131332	0.308083
Sntb1	0.366257	7.54146	1.55859	0.132554	0.309834
Rpp25l	0.366147	7.12511	3.33557	0.00283436	0.0263545
Erc1	-0.366135	7.59369	-1.91819	0.0674051	0.20355
Esam	0.366012	7.35905	3.88762	0.000728149	0.0111676
Acsf3	-0.365956	7.53278	-2.56984	0.0170168	0.0864473
Atp5g2	0.365905	8.08085	6.85107	5.09044e-07	9.32901e-05
Snx29	-0.365708	6.65774	-0.651694	0.520967	0.696321
Rpl37	0.365683	8.2494	5.56489	1.10498e-05	0.000725177
Sgf29	0.365629	7.43029	2.53865	0.0182432	0.0902406
Usp53	0.365573	7.40309	2.58885	0.0163079	0.0841334
Pten	-0.365474	7.86405	-3.14519	0.00448241	0.0355819
Phf6	-0.365415	6.83497	-1.2275	0.231875	0.434785
Aars2	-0.365238	7.40244	-1.7694	0.0898967	0.245822
Gpatch11	0.365181	7.13017	3.08171	0.00521426	0.0391868
Slc9a1	-0.364972	7.14825	-1.29104	0.209336	0.409055
Aasdhppt	-0.364518	7.48222	-2.51303	0.0193119	0.0934788
NA..19	0.364381	7.43144	2.81609	0.00971925	0.0600826
Rnf14	-0.364322	7.67774	-3.45683	0.00210988	0.0224682
Bcl10	-0.364315	7.02457	-1.86786	0.0743913	0.217209
R3hdm1	-0.364041	7.36206	-1.24755	0.224571	0.426904
Thoc6	0.364002	7.0437	2.08738	0.0479606	0.165661
Asap2	0.363588	7.29101	2.24835	0.0342885	0.135143
Hmgcr	-0.363455	8.0037	-2.40733	0.0243639	0.108736
Rpl37a	0.363164	8.19724	6.84276	5.1895e-07	9.32901e-05
Pcca	-0.363144	8.13262	-4.06182	0.00047137	0.00813583
Ogfod2	0.363096	7.05548	2.35115	0.0275212	0.118048
Tbc1d15	-0.363061	7.71994	-2.73385	0.0117423	0.0677642
Dtwd1	-0.362825	7.02056	-1.11287	0.277098	0.485546
Cbx5	0.362756	6.82942	1.69114	0.104125	0.267506
Sesn1	0.362404	7.39544	3.6763	0.00123016	0.0158879
Rps6ka1	0.361137	7.62458	2.51023	0.0194321	0.0938192
Papd5	-0.361004	7.66078	-2.6104	0.0155374	0.0817272
Hacd3	-0.360998	7.84069	-4.56472	0.000133493	0.00347205
Sdpr	0.360744	7.51832	2.95774	0.00698793	0.0481992
Ube2k	-0.360726	7.54422	-2.95733	0.00699471	0.0481992
Mrpl54	-0.359812	7.3385	-1.61962	0.118753	0.289396
Ankrd49	-0.359546	6.5966	-1.18601	0.247554	0.452753
Sos2	0.359468	7.44966	1.39918	0.174911	0.365341
Usp9x	-0.359394	8.0874	-3.34527	0.00276843	0.0258693
Mtmr4	0.359352	8.06536	6.08232	3.1348e-06	0.0003104
Stoml2	-0.35861	7.85102	-5.03327	4.12774e-05	0.00152268
Aars	-0.358239	8.18047	-3.94497	0.000631149	0.0100912
Tmem82	0.358218	7.57873	4.47715	0.000166324	0.0039946
Cyb561a3	-0.358188	6.80296	-0.65223	0.520627	0.696321
Cpt2	-0.357877	8.10361	-5.22001	2.59244e-05	0.00118957
Adgrl2	0.357772	7.86908	3.24128	0.00355965	0.0304866
Nars	-0.357757	7.99127	-4.55244	0.000137674	0.00350375
Vars2	-0.35766	7.56374	-1.81107	0.0830245	0.233594
Rmnd1	-0.357071	7.6326	-2.10536	0.046222	0.161221
Foxa2	-0.357064	7.42432	-1.29867	0.206745	0.405163
Gtf2a1	-0.356672	7.11354	-1.75067	0.0931422	0.250928
Slc25a47	0.356179	8.069	1.69798	0.102809	0.265442
Vac14	0.355591	7.839	5.85717	5.40625e-06	0.000448718
Nedd9	0.355438	7.16959	1.41589	0.170018	0.35916
Erp44	-0.355387	8.06812	-5.58789	1.04425e-05	0.000702031
Arl6ip6	0.355019	6.63744	1.25189	0.223013	0.4248
Ppp4r1	-0.35499	7.53667	-2.28263	0.0318795	0.129818
Tm2d3	-0.35489	7.1911	-1.10534	0.280278	0.48719
Fam45a	-0.35479	7.40763	-1.63376	0.115731	0.284286
Slc17a5	-0.353764	7.54906	-2.95151	0.00709078	0.0485504
Arvcf	0.353747	7.29472	1.34363	0.19199	0.386635
Twf2	0.3537	6.96098	2.14225	0.0428296	0.154495
Mat2b	0.353617	7.64778	4.05857	0.000475216	0.00815234
Ccnd3	0.353274	7.26704	3.59515	0.00150279	0.0181621
Slc25a30	0.352271	7.36071	1.69639	0.103114	0.265986
Tspan3	0.352122	7.49338	1.28061	0.212915	0.412619
Mtss1	-0.352074	8.15855	-3.95659	0.000613111	0.00991519
Clec4g	0.351851	7.78775	3.80205	0.000900844	0.0126477
Hsd11b1	0.351677	8.42639	4.45709	0.000174918	0.00407949
Nmrk1	-0.351673	7.24807	-0.859184	0.39898	0.601796
Nnmt	-0.351562	8.01205	-0.89022	0.382435	0.588297
Akap2	0.351512	7.62313	2.50786	0.0195341	0.0942313
Ubqln4	-0.351215	7.49816	-2.71537	0.0122485	0.0694083
Eml2	0.351151	7.24421	2.47324	0.021087	0.0987679
Clp1	-0.351042	7.15828	-1.36735	0.184544	0.376289
Fyco1	-0.350978	7.77867	-2.39414	0.0250738	0.110733
Myc	0.350969	7.32953	1.85763	0.0758872	0.219532
Cops7a	-0.350638	7.65065	-3.3026	0.00306996	0.0276787
Pip4k2c	-0.350555	7.30489	-2.61356	0.0154271	0.0813742
Gramd1c	-0.350406	7.54472	-1.50729	0.145157	0.327575
Daglb	-0.350316	7.43592	-1.58406	0.126641	0.302097
Htatip2	0.350309	7.57487	2.335	0.0284962	0.120384
Dbt	-0.350002	7.8271	-3.04203	0.00572876	0.0416664
Tkfc	-0.349864	8.19801	-4.06004	0.000473466	0.00814708
Cyb5b	-0.349825	7.49226	-1.72856	0.0970994	0.256929
Ints13	-0.349734	7.51253	-2.22318	0.036162	0.139698
Arrdc1	0.349633	7.29536	2.27127	0.0326601	0.131446
Garem1	-0.349353	7.52283	-1.74698	0.0937922	0.251565
Esyt1	0.348756	7.75315	1.76152	0.09125	0.247484
Prpf38a	-0.348424	7.24696	-2.11674	0.0451501	0.1588
Psme3	-0.348299	7.5981	-4.04426	0.000492532	0.00836317
Atg5	-0.348156	7.48563	-1.90338	0.069398	0.20668
Usp21	-0.348051	7.26969	-1.18168	0.249236	0.454797
Cpd	0.347953	7.70097	2.97246	0.00675046	0.04727
Sfswap	0.347952	7.67197	3.75657	0.00100846	0.0138824
Nsf	-0.347729	7.52806	-2.46986	0.0212445	0.0993535
Llph	-0.347711	7.38131	-1.56199	0.131752	0.308678
Selenok	0.347661	7.37903	3.43913	0.00220311	0.0230693
Slc31a1	-0.347617	7.69155	-1.7967	0.0853416	0.237597
Usp14	-0.34756	7.67863	-3.18686	0.00405686	0.0333775
Ppm1f	-0.346833	6.76087	-0.938372	0.357666	0.565847
Med16	0.346788	7.62841	2.94799	0.00714958	0.0488526
Pkd1	0.34656	7.28892	1.6403	0.114357	0.28288
Lrrc59	-0.346556	7.70693	-2.95585	0.00701895	0.0481992
Elp2	-0.346528	7.56378	-1.97579	0.0601202	0.189352
Tbc1d20	-0.346079	7.5155	-1.6741	0.107464	0.272842
Slc25a4	0.345258	7.71665	1.70241	0.101966	0.263867
Sox13	-0.345194	7.0401	-1.04792	0.305407	0.511338
Mrps10	-0.345168	7.38706	-1.61817	0.119067	0.289785
Prpf31	0.345089	7.63989	2.85489	0.00888414	0.0561283
Caml	-0.344181	7.16179	-1.86229	0.0752027	0.218518
Smg1	0.343869	7.80965	2.59072	0.0162396	0.0840764
Srebf1	0.343847	8.08188	2.49695	0.0200118	0.0953455
AI464131	0.343671	7.16953	0.826058	0.417138	0.615298
Slc22a7	-0.343643	7.87343	-1.36094	0.186533	0.379282
Slc16a1	-0.343632	7.67733	-1.68959	0.104427	0.268145
Golm1	0.343398	7.21606	1.41812	0.169373	0.358541
Rps6kc1	-0.343196	7.32446	-1.76453	0.0907315	0.246594
Mbip	0.343057	7.03372	1.23178	0.2303	0.433268
Itga5	0.342883	7.74113	3.54193	0.00171286	0.0197697
Map4k4	-0.34248	7.56589	-1.63369	0.115745	0.284286
Tmem222	0.342264	7.21493	3.21861	0.00375917	0.0318092
Elac2	-0.341628	7.75735	-4.44905	0.000178487	0.00414019
Clec16a	-0.34159	7.2698	-1.00469	0.32535	0.532562
Grsf1	-0.341188	7.80708	-2.71357	0.0122988	0.0695179
S100a10	0.341115	6.91973	0.858961	0.3991	0.601796
Nadsyn1	-0.341104	7.72216	-2.65247	0.0141306	0.0763548
Nup214	0.340776	7.66873	2.7373	0.0116498	0.0673683
Ppp1r35	0.340641	7.01093	2.31461	0.0297722	0.124077
Prkag2	0.340621	7.32827	1.29607	0.207626	0.406325
Timm23	-0.340284	7.69131	-2.25648	0.0337025	0.133956
X4933427D14Rik	0.34015	6.93485	1.34385	0.191919	0.386635
Ino80b	0.340113	7.60127	4.18937	0.000342482	0.00648647
Rufy3	-0.339874	7.56986	-2.78832	0.0103624	0.0624175
Ncor1	-0.339657	8.1484	-6.56099	1.00246e-06	0.000152915
Ndufaf1	-0.339373	7.49461	-2.16725	0.0406603	0.149997
Aggf1	-0.339284	7.67321	-2.82351	0.00955406	0.0594067
Pacs1	0.339154	6.89335	1.29643	0.207503	0.406225
Slc13a3	-0.339079	7.61582	-1.63804	0.11483	0.283084
Aagab	-0.339039	7.19351	-1.94479	0.0639493	0.195978
Rnf145	0.338997	7.40305	2.04535	0.0522553	0.173527
Xpnpep3	-0.338943	7.06266	-1.187	0.24717	0.452491
Prdx5	0.3385	8.07698	4.27997	0.000272872	0.00546344
Polr2d	0.338475	6.69661	1.34355	0.192016	0.386635
Mcoln1	-0.338025	7.7324	-2.46143	0.0216424	0.100369
Rps17	0.337998	8.30782	5.92038	4.63679e-06	0.000405256
Sertad1	0.337859	6.74628	1.28812	0.210333	0.410342
NA..8	0.337589	7.98477	7.01891	3.45588e-07	8.12707e-05
Pcolce	0.337535	7.60034	2.55588	0.017556	0.0881551
Clk1	0.337345	7.98112	5.14228	3.14549e-05	0.00129585
Ppp5c	-0.337223	7.76844	-3.87944	0.000743123	0.0112144
Dhrs11	-0.337064	7.362	-1.70993	0.100546	0.261842
Stard3	-0.336618	7.51877	-2.84199	0.00915394	0.0572781
Ube2w	-0.336373	6.76821	-1.24726	0.224675	0.426958
Rpl30	0.335932	8.18639	5.19966	2.72696e-05	0.00122151
Nbas	-0.3358	7.65804	-2.97568	0.00669943	0.0469709
Rps27a	0.335411	8.22236	3.28367	0.00321371	0.0284744
Sbno2	0.335342	7.6534	2.15157	0.0420093	0.153306
Ino80e	0.335203	6.97993	2.79849	0.0101222	0.0615624
Ttc14	0.334951	7.48421	3.34927	0.00274169	0.0258518
Rasgef1b	0.334892	7.74271	3.20741	0.0038617	0.0323855
Upp2	0.334875	7.60436	0.7639	0.452583	0.645207
Abtb2	0.33486	7.73552	2.72408	0.0120073	0.0684478
Tmem160	0.334812	6.79653	1.18578	0.247643	0.452769
Ajuba	0.334779	6.80864	1.01977	0.318295	0.524582
Mto1	-0.334768	7.43433	-1.48887	0.149913	0.333115
Snrnp35	-0.334751	6.93131	-0.997504	0.328753	0.536731
Trim56	-0.33374	6.79708	-0.647798	0.523439	0.697149
Stard13	0.333729	7.47634	2.54412	0.0180224	0.0898572
Tgds	-0.333336	7.31982	-1.41732	0.169605	0.358656
Gmfg	0.33316	7.02022	1.9247	0.0665434	0.201811
Fbxw4	-0.332914	7.37467	-2.10658	0.0461056	0.161127
Mecr	-0.332696	7.44436	-2.11517	0.0452966	0.159101
Ocel1	0.332465	7.39244	2.58207	0.0165573	0.0849542
Rida	0.332357	8.19367	2.40407	0.0245378	0.109291
Smim12	0.331988	6.83228	1.10252	0.281477	0.488366
Commd2	-0.331583	6.95168	-1.57265	0.129263	0.305868
Rnd3	0.331036	7.30622	1.80008	0.0847914	0.236795
Fermt3	0.331028	7.04908	1.57279	0.12923	0.305868
Igfbp1	0.330776	7.93905	1.30139	0.20583	0.404123
Akip1	0.330638	7.10268	2.23771	0.0350691	0.137452
Lrig1	-0.330115	7.60715	-1.95778	0.062319	0.193443
Emc8	-0.329796	7.2956	-1.73013	0.0968143	0.256656
Pcgf5	0.329744	6.64122	1.32694	0.197368	0.393025
Cirbp	0.329591	7.6012	2.34378	0.0279627	0.119021
Acad10	-0.329533	8.01029	-4.12739	0.000400016	0.00721306
Lman1	-0.329527	8.16453	-5.07594	3.71086e-05	0.00143453
Abhd12	-0.329465	7.56837	-2.77226	0.0107522	0.0634794
Cops8	-0.32946	7.38224	-1.97353	0.0603924	0.189891
Fbxl20	-0.329359	7.1814	-1.42133	0.16845	0.357552
Gphn	-0.329322	7.88252	-2.88319	0.00831843	0.0533514
Mrps35	-0.328917	7.61586	-2.09506	0.0472107	0.163698
Ankmy2	0.328886	7.43106	3.3548	0.00270516	0.0258518
Prelid3b	-0.328797	7.38058	-1.70278	0.101895	0.263867
Nudt13	0.328697	7.07601	1.70248	0.101953	0.263867
Aptx	-0.328669	7.16161	-1.39256	0.176882	0.367435
Unc45a	0.328583	7.62702	3.20767	0.00385931	0.0323855
Tfdp2	0.328581	7.22392	2.27502	0.0324008	0.130835
Zfp217	0.328493	7.35974	2.7901	0.0103198	0.0622273
Mgat2	-0.328288	7.81179	-3.52025	0.00180645	0.0205972
Ttc17	-0.328285	7.93411	-3.36932	0.00261138	0.0253677
Cep120	0.328143	7.57544	3.26747	0.0033419	0.0292429
Ube2g2	-0.327845	7.37757	-2.45904	0.0217565	0.100651
Uimc1	0.327655	7.08256	1.17385	0.252298	0.458515
Vps8	0.326782	7.40268	2.18711	0.0390077	0.145813
Prss23	0.326669	7.05957	1.21711	0.23573	0.439822
Synj2bp	-0.326513	6.95576	-1.16284	0.256649	0.463028
Ptcd2	-0.326415	7.33774	-1.49271	0.148911	0.332153
Rps27rt	0.326287	8.09464	3.68067	0.00121695	0.0158625
Psen2	-0.326278	7.59997	-1.63591	0.115278	0.283759
Nfkbiz	0.326249	7.52815	2.13181	0.0437663	0.155845
Sacm1l	-0.325808	7.72974	-3.355	0.00270384	0.0258518
Miip	-0.32577	7.24003	-0.783899	0.440985	0.636389
Nup107	0.325733	7.28828	1.91879	0.0673242	0.203414
Farp2	-0.325303	7.60726	-1.41119	0.171383	0.360524
Mrpl23	0.325039	7.80542	2.2397	0.0349224	0.136971
Zfp706	0.324922	7.15797	2.80391	0.00999656	0.0611274
Chid1	0.32489	7.86194	4.14735	0.000380513	0.00692779
Eif3l	0.324885	8.23346	8.16015	2.73722e-08	1.93111e-05
Ipo13	-0.324802	7.76156	-2.86787	0.00862014	0.0549121
Tmem256	0.324658	7.64986	4.425	0.0001896	0.00424645
Pygo2	0.324374	7.15203	2.91098	0.00779642	0.0513454
Mphosph8	-0.324286	7.79817	-3.29886	0.00309787	0.0277971
Vrk3	0.324265	7.599	3.20953	0.00384206	0.0323651
Decr1	-0.324097	8.16167	-1.96201	0.0617968	0.192518
Derl1	-0.324065	7.69651	-2.31272	0.0298936	0.124241
Sugct	0.324	7.4554	2.68533	0.0131159	0.0722204
Aga	-0.323636	7.60413	-2.72099	0.0120923	0.0687301
Atpaf1	0.323571	7.54414	3.07783	0.00526252	0.0394445
Tpm1	0.323435	7.77915	3.31255	0.00299694	0.0273213
Ccdc84	0.323401	6.88575	1.46173	0.157153	0.343426
Kbtbd4	-0.323375	6.91758	-0.651309	0.521211	0.696321
Skap2	-0.32336	7.41358	-1.56822	0.130293	0.3068
Sys1	0.323323	7.25386	2.14723	0.0423892	0.153954
Psen1	-0.322898	7.56975	-2.23239	0.0354661	0.138335
Pbxip1	0.322775	7.80851	2.99388	0.00641855	0.0453395
Kifc3	0.322703	7.57113	3.12338	0.0047219	0.0369544
Riok1	-0.322491	7.25053	-1.8608	0.0754205	0.218518
Cdyl	0.322379	6.94498	2.01773	0.0552612	0.17987
Xrcc5	-0.322322	7.72145	-1.65705	0.110896	0.277683
Sav1	-0.321949	7.34444	-1.91957	0.0672216	0.203414
Srpk1	-0.321377	7.56324	-2.72649	0.0119413	0.0684478
Bmpr2	0.321133	7.56207	1.69152	0.104052	0.267506
Ubox5	0.321021	7.23256	2.99947	0.00633462	0.0449645
Dnmt3a	-0.32071	7.16711	-0.681595	0.502205	0.683658
Acvr1b	-0.320691	7.14342	-1.19412	0.244431	0.449517
Pkdcc	0.320603	6.86565	1.18921	0.24632	0.451519
Ablim3	0.320496	7.88772	2.85141	0.00895602	0.0564149
Wbscr22	0.320443	7.68387	5.06821	3.78315e-05	0.00143491
Ebp	-0.32037	7.96536	-1.82567	0.0807261	0.228954
Bbox1	0.320284	8.14625	3.67659	0.00122926	0.0158879
Pign	0.320047	7.23756	2.24665	0.0344125	0.135537
Nsmce4a	0.319847	7.5608	2.24974	0.0341876	0.135001
Ogfod1	0.319841	7.32419	3.35022	0.00273541	0.0258518
Poc5	0.319776	6.90104	1.85409	0.0764095	0.220366
Manba	0.319763	7.56512	2.00243	0.056992	0.183724
Sike1	0.319355	6.83776	2.1908	0.0387077	0.14516
Sun1	0.319233	7.55816	2.05673	0.0510605	0.171877
Vgll4	0.319179	6.80784	1.11513	0.276148	0.484331
Cyba	0.319171	7.2842	2.48295	0.0206403	0.0975155
Atg3	-0.318623	7.90522	-4.44222	0.000181575	0.00414159
Hps5	0.318397	7.56437	3.90402	0.00069899	0.0108382
Acvr1	0.318294	7.48228	3.15582	0.00436996	0.035084
Atn1	0.318144	7.75058	3.27275	0.00329956	0.0289623
Msrb2	-0.31814	7.37991	-1.05849	0.300669	0.50694
Rnf6	-0.318121	7.44454	-1.24227	0.226479	0.429087
Dr1	-0.317857	7.02021	-1.45782	0.15822	0.344514
Gnl3l	0.31751	7.62221	3.28048	0.00323859	0.0285603
Stard3nl	0.317183	7.01308	1.78084	0.0879632	0.241706
Nectin3	0.316995	7.81184	5.59588	1.02396e-05	0.000702031
Pls1	0.316987	7.35346	1.07623	0.292827	0.500672
Lyz2	-0.316978	7.3305	-1.02441	0.316146	0.522347
Pno1	-0.316936	7.33095	-1.84237	0.0781646	0.223826
Rufy2	-0.316613	6.833	-0.878778	0.388482	0.593602
Hsf2	-0.316544	7.214	-1.13673	0.26719	0.475266
Atp13a3	-0.316509	7.82547	-2.75802	0.0111096	0.0647752
Polr2h	0.316319	7.286	3.03967	0.00576085	0.0418068
Irak4	0.316211	6.77909	1.03224	0.312543	0.519625
Agpat5	0.316189	7.18793	2.4791	0.0208164	0.0978247
Syngr2	-0.316028	7.67853	-3.74629	0.00103449	0.0141372
Shkbp1	0.315064	7.32912	2.96013	0.00694874	0.0480033
Vps13d	-0.31493	7.82076	-1.62556	0.117475	0.287641
Cln8	-0.314829	6.94374	-0.840259	0.409291	0.609703
Arl6ip5	0.314274	7.40721	2.35531	0.0272754	0.117423
Rhog	-0.314219	7.32177	-2.21533	0.0367649	0.141061
Slc39a11	0.3142	7.12757	1.30595	0.204299	0.402324
Edem1	-0.314036	7.93823	-1.427	0.166826	0.35504
Hnrnpd	0.313899	7.94859	3.15793	0.00434796	0.0350117
Tmpo	0.313754	7.01356	1.16298	0.256594	0.463028
Gpam	0.313633	8.13371	2.96506	0.00686878	0.0477431
Fryl	0.313419	7.55016	2.43246	0.0230627	0.104467
Stra6l	-0.31341	7.86874	-2.06513	0.0501937	0.170596
Itfg2	0.312975	7.26955	2.10199	0.0465432	0.161755
Csrp1	0.312717	7.48356	1.86087	0.0754102	0.218518
Ifnar2	0.312555	7.42829	1.45697	0.158452	0.344626
AU022252	-0.312506	7.1666	-1.08799	0.287708	0.495069
Pfdn5	-0.312382	7.7676	-2.76195	0.01101	0.0644247
Aadat	-0.312113	7.96295	-1.5873	0.125906	0.300965
Tagln2	0.312064	7.68391	1.79362	0.0858455	0.238206
Hmgxb4	-0.311789	6.61371	-0.826042	0.417147	0.615298
Med4	0.311646	7.43119	3.34952	0.00274003	0.0258518
Lzts3	-0.311582	7.04683	-0.754846	0.457893	0.64966
Lyve1	0.311556	7.47136	1.23205	0.230203	0.433268
Pawr	0.311534	7.22381	3.12698	0.00468155	0.0368517
Fgd5	0.311421	6.74025	0.682015	0.501944	0.683468
Hmgcl	-0.311358	7.98863	-3.5124	0.00184157	0.0209553
Uqcrh	0.311356	7.55508	1.34836	0.190485	0.384513
Vipas39	-0.311345	7.33387	-2.06472	0.0502358	0.170596
Asb8	-0.311282	7.28942	-1.83845	0.0787606	0.22519
Rab21	-0.311094	7.41316	-1.89587	0.0704285	0.208551
Fbxl6	0.310946	7.27953	1.23575	0.228849	0.431735
Ppm1a	-0.310608	7.86274	-3.35116	0.00272917	0.0258518
Sirt2	-0.310601	7.86178	-4.94074	5.20114e-05	0.00181205
Txnip	0.310538	8.07955	3.25562	0.00343874	0.0298588
Poldip3	-0.310452	7.65539	-2.81376	0.00977188	0.0602138
Wars2	0.310188	6.71409	1.56019	0.132176	0.309287
Erlec1	-0.310161	7.86962	-3.43079	0.00224838	0.0232415
Wdfy2	0.30989	7.1512	2.67961	0.0132874	0.0730227
Spice1	0.309855	7.0693	1.37822	0.181209	0.372848
Pms1	0.309751	7.15502	1.67064	0.108153	0.273524
Dguok	-0.309568	6.95875	-0.946435	0.353626	0.561424
Nfil3	0.309425	7.75288	2.48939	0.020349	0.0965935
Vps72	0.309361	7.4823	4.59545	0.000123581	0.00327459
Aaed1	-0.309315	7.18821	-1.40443	0.173362	0.363332
Adat3	0.309228	6.92034	1.19431	0.244358	0.449517
Exosc2	0.308886	7.07869	2.82923	0.00942837	0.0587997
Zfp292	0.308868	7.58099	1.32301	0.198653	0.394509
Mtus1	-0.308748	8.08115	-2.67915	0.0133012	0.0730273
Mbd6	-0.308552	7.61697	-1.53328	0.138656	0.317732
Gprc5c	0.308413	7.83837	4.21198	0.000323612	0.00617049
Acp6	0.30829	7.75728	2.5841	0.0164825	0.0847243
Supv3l1	-0.308035	7.58884	-2.01399	0.0556808	0.180611
Uox	0.307965	7.96736	0.629407	0.535197	0.707082
Ndst1	-0.307833	8.05912	-2.77348	0.0107221	0.0634794
Pik3c2a	0.307418	7.43155	1.68379	0.105554	0.269813
Oxnad1	-0.307327	7.26909	-1.1768	0.251139	0.457678
Cct6a	0.307265	7.79034	0.840218	0.409313	0.609703
Asap1	-0.307153	7.47216	-1.62499	0.117597	0.287697
Pnrc2	0.306995	7.50599	2.1404	0.0429941	0.154757
Dgkd	0.306896	7.93797	3.15336	0.0043957	0.0352405
Chuk	-0.306794	7.66369	-1.73902	0.0952105	0.253713
Cetn2	-0.306511	7.15171	-0.710339	0.484533	0.670536
Rnf149	0.306136	7.32827	1.05717	0.301258	0.506947
Dot1l	-0.306124	7.52228	-1.35366	0.188811	0.382365
Cd151	0.305478	7.59421	4.53784	0.000142815	0.00358244
Tmem14c	0.305451	7.446	2.39981	0.0247663	0.110008
Mtif2	-0.305448	7.56935	-1.26823	0.217222	0.417861
Fmo5	-0.305353	8.23873	-1.7646	0.0907193	0.246594
Egfr	-0.305278	7.99693	-1.56769	0.130416	0.306823
Rnaset2b	-0.305269	7.83479	-2.13828	0.0431841	0.15505
Gcnt2	-0.305043	7.16317	-1.25402	0.222252	0.423638
Pkp4	-0.304764	7.81406	-2.58632	0.0164005	0.0843794
AI597479	-0.304515	6.85049	-1.54375	0.136104	0.314823
Snx6	0.304331	7.63161	3.48013	0.00199301	0.0215903
Kansl3	-0.30413	7.64023	-2.00223	0.0570149	0.183724
Slc30a1	-0.303706	7.67544	-2.57083	0.0169796	0.0863841
Ppcdc	-0.303591	6.77303	-1.32916	0.196647	0.392599
Prepl	-0.303181	7.54653	-2.45105	0.0221419	0.101683
Ank	0.303045	7.67107	2.40971	0.0242376	0.108483
Cep76	0.302924	6.73538	1.18991	0.246048	0.451387
Ddx10	0.302881	7.26171	2.38451	0.0256036	0.112632
Cdc27	-0.302745	7.4732	-2.04876	0.051895	0.173194
Rbm34	0.302672	7.13288	2.10775	0.0459948	0.160939
Odf2	0.302548	7.51338	2.35219	0.0274596	0.118036
Dnajb1	0.302481	7.78882	2.85914	0.00879691	0.0557863
Cers6	0.302467	6.8317	0.64754	0.523603	0.697149
Mrc1	0.302448	8.11604	3.54287	0.00170894	0.0197649
Nkrf	-0.30237	6.7133	-0.608036	0.549036	0.717497
Cdk4	0.302161	7.63562	2.57924	0.0166626	0.0853085
Shoc2	-0.301672	7.56237	-1.90694	0.068915	0.206251
Dis3l2	0.301533	7.43055	1.80804	0.0835092	0.234607
Cyb5a	-0.300711	8.32161	-5.01963	4.27066e-05	0.00156517
Rabgef1	0.300546	7.23856	2.15853	0.0414058	0.152046
Man1a2	-0.300514	7.51311	-1.59434	0.124316	0.298251
Higd1a	-0.30039	7.04381	-0.908015	0.373153	0.580405
Ubn1	-0.300322	7.67484	-2.655	0.0140496	0.0760999
Zdhhc7	0.300314	7.13064	2.44352	0.0225103	0.103085
Trappc4	-0.299966	7.45461	-1.57318	0.129139	0.305868
Rcc1l	0.29995	7.4035	2.92007	0.00763266	0.0505619
X4930430F08Rik	0.299831	6.69692	0.927004	0.363415	0.570387
Btbd6	0.299665	7.57945	3.52428	0.00178872	0.0204777
Hsbp1	0.29961	7.2724	2.39461	0.0250479	0.110722
Dcun1d5	0.299343	6.99554	1.46553	0.156124	0.3418
Ap1ar	0.299115	7.40067	2.37622	0.0260684	0.11379
Rae1	-0.299022	7.42551	-1.99899	0.057388	0.184541
Mrpl17	-0.298913	7.63952	-2.35552	0.027263	0.117423
Btbd1	-0.298894	7.59952	-2.45643	0.0218814	0.101109
Hmces	0.298693	7.26481	1.62429	0.117747	0.287939
Sgk1	0.298538	7.80082	2.0825	0.0484424	0.166916
Lmo4	0.297681	7.13694	2.26657	0.0329883	0.132047
Ucp2	-0.297415	7.50456	-1.24442	0.2257	0.428302
Xpc	-0.297373	7.83262	-2.39348	0.0251097	0.110805
Shpk	0.29728	7.62514	2.92832	0.00748673	0.0498372
Rspry1	-0.29704	7.33523	-2.27998	0.0320601	0.130084
Sumo2	0.29703	7.44756	3.66158	0.00127572	0.0162899
Pcgf3	0.296926	6.94028	2.30622	0.0303127	0.125429
C8g	0.296718	8.26687	2.93457	0.00737801	0.0495142
Agt	-0.296687	8.57228	-3.93125	0.000653128	0.0103838
Rab40c	0.296579	6.95443	2.55631	0.0175393	0.0881493
Esyt2	0.296434	7.73094	4.34913	0.000229388	0.00479505
Ptpn1	-0.296348	7.23143	-1.53374	0.138541	0.317602
Stk40	-0.296237	7.61456	-1.57851	0.127912	0.304228
Snx15	0.29616	7.01516	1.35765	0.187562	0.380928
Mrrf	-0.295975	7.36729	-2.32022	0.0294163	0.123073
Sympk	-0.295808	7.93533	-3.00623	0.00623444	0.0444054
Abcd3	-0.295538	8.12198	-2.87429	0.00849259	0.0542833
Adhfe1	-0.295335	7.96004	-2.52443	0.0188292	0.092386
Fam3a	0.295225	7.26321	2.58704	0.016374	0.0843754
Macrod1	0.295037	7.82333	3.46405	0.00207295	0.0221167
Mrps27	-0.294911	7.54198	-2.61492	0.01538	0.0813742
Tnrc6c	-0.294649	7.48589	-1.38038	0.180551	0.37202
Gstp1	-0.294515	8.01423	-1.01655	0.319791	0.526495
Colec11	0.294384	7.78107	4.04164	0.000495762	0.00837748
Prdx2	0.294309	7.23356	0.807183	0.427713	0.624906
Taf1	0.29414	7.63881	3.62976	0.00137993	0.017269
Shroom3	0.294104	7.36748	1.59371	0.124459	0.298406
Stau2	0.293991	7.26941	2.59963	0.0159178	0.0831855
Haus4	0.293904	7.41334	2.06648	0.0500555	0.170402
Noct	0.293673	7.48934	1.13342	0.268549	0.475959
Fam20a	0.293604	7.84733	3.66223	0.00127368	0.0162899
Ulk3	-0.293586	7.11989	-1.42953	0.166106	0.354304
Lrwd1	0.293513	7.26296	1.76679	0.0903429	0.246176
Rnf20	-0.293472	7.81008	-4.07409	0.000457112	0.00801224
Parg	-0.293148	7.48461	-2.0018	0.0570639	0.183724
Wdr75	0.293102	7.58329	3.57478	0.00158003	0.0187741
Cog1	0.292943	7.74841	3.32153	0.00293245	0.0269996
Nol6	-0.29294	7.39883	-0.871541	0.392338	0.597474
Smap1	-0.292711	7.52156	-2.14909	0.042226	0.153856
Homer2	0.292309	7.6148	2.69004	0.012976	0.0717303
Tubd1	0.292221	6.59693	1.13951	0.266053	0.473543
C1qb	-0.292139	7.95054	-1.20279	0.241122	0.446112
Echdc3	-0.292084	7.77921	-2.13208	0.0437417	0.155845
Slc33a1	-0.291788	7.84869	-3.67847	0.00122358	0.0158759
Mrpl14	0.291758	7.5423	2.78552	0.0104293	0.0625817
Slc44a2	0.291722	7.56269	1.7884	0.0867044	0.239647
Wdr36	-0.291511	7.49384	-2.08554	0.0481422	0.166085
Zranb1	-0.291377	7.78706	-3.4548	0.00212038	0.0224952
Copg2	0.291262	7.59192	2.59696	0.0160136	0.0833995
Chn2	-0.291044	7.76145	-3.30436	0.00305691	0.0276787
Foxp1	-0.291012	7.53001	-1.99567	0.0577721	0.18537
Rpap1	0.29089	7.60752	1.86425	0.0749155	0.218288
Ift46	-0.290812	7.2627	-1.3577	0.187546	0.380928
Wdr48	-0.290599	7.54936	-2.84432	0.00910454	0.0570322
Sec61g	0.290486	7.44843	2.23716	0.0351105	0.137518
Ints14	0.290408	7.32242	3.28737	0.00318512	0.0282908
Bace2	0.29032	6.97697	1.01449	0.320755	0.527642
Ube4a	-0.29005	7.98736	-3.40297	0.00240612	0.0240782
Glrx	0.289981	7.09787	2.06194	0.0505213	0.170949
Yes1	-0.289874	7.48527	-1.39966	0.174771	0.365341
Utp6	-0.289767	7.57799	-2.13999	0.0430307	0.15479
Mettl6	-0.28976	7.04839	-1.49123	0.149298	0.33227
Mex3c	0.289721	7.11506	0.977211	0.338488	0.547871
Slc2a2	-0.289713	8.29141	-4.44793	0.000178988	0.00414019
Pecam1	0.289691	7.78692	3.26787	0.00333868	0.0292429
Gpn3	0.289684	7.17927	2.5539	0.0176336	0.0884659
Huwe1	-0.28963	8.18128	-2.23602	0.0351945	0.137752
Taf7	0.289311	7.55218	1.72132	0.0984262	0.2585
Ddx21	-0.289083	7.76202	-3.14251	0.00451119	0.0357099
Naa35	-0.28905	7.63808	-2.58356	0.0165024	0.0847495
Hmgn1	0.288932	7.39495	1.43476	0.164623	0.35227
S1pr1	-0.288888	7.5868	-2.43314	0.0230281	0.104394
Ets2	0.288789	7.77233	2.00189	0.0570545	0.183724
Nags	0.28875	7.9127	2.20957	0.0372129	0.142036
Exoc6b	0.288715	6.99522	2.19965	0.037996	0.143445
Tmem19	-0.288684	7.63527	-1.95861	0.0622167	0.193259
Cpne1	0.288609	7.48444	2.14183	0.0428668	0.154496
Cul5	-0.28845	7.46584	-1.72219	0.0982667	0.258308
Camta2	0.288387	7.69504	3.65957	0.00128205	0.0162971
Naprt	0.28838	8.00718	3.63616	0.00135832	0.0170743
Casp3	0.288359	7.18469	2.22789	0.035804	0.13879
Trip11	-0.288108	7.78965	-1.93895	0.0646939	0.197797
Vapb	-0.28794	7.68421	-2.16979	0.0404452	0.149853
Armc1	-0.287382	7.24899	-1.24581	0.225198	0.427809
Serinc2	0.287296	7.5712	0.685982	0.499484	0.681269
BC003331	-0.287294	7.50869	-2.50202	0.0197884	0.0948761
Chdh	0.286993	8.02758	2.76657	0.0108938	0.0639001
Prkca	-0.286939	7.10739	-0.929888	0.36195	0.569673
Med14	0.286734	7.63442	2.52439	0.0188308	0.092386
Tfdp1	-0.286443	7.35582	-1.9281	0.0660986	0.200746
Nfkbib	0.286259	7.60255	2.57475	0.0168311	0.0857353
D17Wsu92e	-0.286235	7.90834	-4.38904	0.000207517	0.0045221
Nvl	0.286127	7.37737	2.04943	0.051824	0.173074
Uggt1	-0.285917	7.88677	-2.33573	0.0284513	0.120374
Ddx49	0.285653	7.61938	2.92825	0.00748795	0.0498372
Tssc1	-0.285631	7.2231	-1.22354	0.233337	0.436512
Zmym2	0.285479	7.57789	1.37136	0.183307	0.374713
Etfrf1	-0.285459	6.73961	-0.632013	0.533522	0.705771
Sigmar1	0.28527	7.75488	3.18493	0.00407576	0.0334841
Mfap3	-0.285164	6.95371	-1.15695	0.258999	0.465391
Xiap	-0.284912	7.43312	-1.50161	0.14661	0.329145
Ighmbp2	0.284531	7.266	1.18928	0.246293	0.451519
Chchd3	-0.284144	7.68172	-2.55083	0.0177548	0.0886795
Pim3	0.283897	7.60264	2.45587	0.0219087	0.101109
Mrpl20	0.283835	7.59211	3.02034	0.00603022	0.0432035
Map2k4	-0.283807	7.18271	-1.60912	0.121039	0.293022
Ddx31	-0.283295	7.40269	-0.836979	0.411095	0.610906
Ndufa5	-0.282914	7.60247	-2.09424	0.0472905	0.163847
Lect2	0.282904	7.90747	0.987456	0.333549	0.541273
Rpl22	0.282871	8.11496	3.16604	0.00426437	0.0345806
Tpd52	0.282744	7.22631	1.83794	0.0788382	0.225298
Hsdl2	0.282544	8.1006	2.36156	0.0269096	0.116381
Topbp1	0.282485	7.74406	3.13942	0.00454456	0.0359237
Cc2d1a	0.28247	7.73995	3.83835	0.000823139	0.0119432
Atl3	-0.282336	7.68622	-2.11748	0.0450812	0.1588
Nup62	0.282264	7.55312	2.51533	0.0192133	0.0931188
Fam188a	-0.282105	7.44373	-1.3245	0.198165	0.393947
Exosc4	-0.282084	7.30703	-1.95757	0.0623447	0.193443
Polr2f	0.281988	7.43582	3.53745	0.00173182	0.0199071
Uqcc2	0.281921	7.62946	3.14403	0.00449484	0.0356304
Saraf	-0.281866	7.98942	-2.22342	0.0361433	0.139698
Hip1r	0.28186	7.69084	3.32888	0.00288068	0.0266098
Dnajc16	-0.281726	7.23975	-1.05758	0.301072	0.50694
Dcaf7	0.28161	7.40671	3.09231	0.00508456	0.0385303
Slc25a44	-0.281603	7.45026	-2.3361	0.0284289	0.120374
Cramp1l	-0.28152	6.96009	-0.766003	0.451354	0.644763
Dync1li1	-0.281424	7.39129	-1.33861	0.193597	0.38857
Edem3	-0.281309	7.65266	-2.48019	0.0207665	0.097672
Gemin5	0.280903	7.42947	1.48047	0.152125	0.335651
Nr2f6	0.280885	7.8483	3.05399	0.00556869	0.0409241
Nufip2	0.280806	7.63521	4.12831	0.000399096	0.00721306
Rpl27a	0.280802	8.40603	5.3443	1.90457e-05	0.00102375
Nsmce1	0.280783	7.72732	3.26114	0.0033933	0.0296009
Ap1g1	-0.280487	7.83623	-3.48913	0.00194962	0.0214079
Ptprb	0.280464	7.64743	1.58116	0.127303	0.303291
Ercc1	0.280245	7.39647	2.13142	0.0438015	0.155845
Tnks1bp1	0.280175	7.97413	1.56889	0.130137	0.3068
Per1	0.280008	8.04448	3.40555	0.00239108	0.024013
Fis1	0.279842	7.84704	4.99036	4.59459e-05	0.0016623
Eefsec	-0.279811	7.52722	-1.9136	0.068017	0.204522
Atg101	-0.279614	7.35992	-1.86021	0.0755065	0.218655
Rrn3	-0.279216	7.51205	-2.144	0.0426743	0.154394
Preb	-0.279181	7.70115	-2.02801	0.0541254	0.177814
Sub1	0.279127	7.64266	3.41942	0.00231161	0.0236354
Plekha5	0.279079	7.67805	2.23459	0.0353016	0.137979
Rdx	-0.279024	8.08162	-2.90236	0.00795498	0.0518452
Pcbp4	0.278975	7.21998	1.04403	0.30717	0.513375
Hnrnph3	0.278956	7.83482	2.65181	0.0141516	0.0763591
Grwd1	0.278821	7.2392	2.38377	0.0256451	0.112727
Ap2s1	0.278679	7.60349	4.22638	0.00031213	0.00603308
Sbds	0.278078	7.95717	4.0135	0.000531897	0.0089346
Dnaja1	-0.277753	8.18951	-4.00556	0.000542557	0.00905974
Stx7	0.277552	7.39293	3.03635	0.00580618	0.0419055
Phf1	0.27744	7.60624	3.32565	0.00290334	0.0267753
Ncbp2	-0.27739	7.36289	-1.80871	0.0834009	0.23442
Irf7	0.277316	7.2102	1.06368	0.298358	0.505079
Coq6	0.277312	7.59115	4.09463	0.000434211	0.0076824
Ube2g1	-0.277195	7.43208	-2.80942	0.00987026	0.0606838
Dlg5	0.277092	7.22653	1.16265	0.256726	0.463028
Sptlc1	0.276473	7.66815	2.56933	0.0170363	0.0864683
Serpind1	-0.276171	8.58098	-5.37964	1.74506e-05	0.0009656
Abcb11	-0.275892	8.3883	-3.61127	0.00144428	0.017644
Senp5	-0.275872	7.25683	-1.9634	0.0616254	0.192375
Fbl	-0.275692	7.75549	-3.31865	0.00295296	0.0271
Memo1	-0.275402	7.28045	-1.63905	0.114618	0.283033
Zfp36l1	0.275333	8.01105	3.22726	0.00368176	0.0312992
Syf2	-0.275159	7.6612	-2.29136	0.0312914	0.128163
Rbbp8	0.274987	7.46246	2.19315	0.0385175	0.14481
Cad	-0.274934	7.46063	-0.502113	0.620293	0.770486
Gm28040	-0.274932	6.72144	-0.691919	0.495817	0.679311
Ypel3	0.274769	7.25273	2.06943	0.0497547	0.16978
Sh3glb2	0.274563	7.38155	2.17139	0.040311	0.149583
Ehmt1	-0.274156	7.78109	-2.58675	0.0163847	0.0843754
Trmt1l	-0.274061	7.61171	-2.21166	0.0370498	0.141725
Arhgap32	-0.273927	7.01039	-0.489571	0.629009	0.776663
Derl2	-0.2739	7.66908	-1.91682	0.0675868	0.203554
Naa30	-0.273733	6.91179	-1.50446	0.14588	0.328417
Arpc1a	0.27353	7.93794	4.87464	6.13652e-05	0.00204787
Sema3f	0.273324	6.90854	0.935159	0.359284	0.567454
Kmo	-0.273152	8.13592	-2.53892	0.0182326	0.0902406
Nfkb2	0.273095	7.467	2.01583	0.0554741	0.180355
Aaas	0.272894	7.3536	1.74686	0.0938143	0.251565
Adprhl2	0.272712	7.25616	3.15275	0.00440216	0.0352422
Snrnp27	0.272682	7.05062	1.43548	0.164422	0.352051
Qser1	0.272578	7.27	1.24884	0.224107	0.426454
Prdx1	0.272563	8.10421	1.50106	0.146752	0.3292
Atp2a2	-0.272545	8.17038	-3.06431	0.00543414	0.0403556
Mapk1ip1l	0.272487	7.51866	1.94872	0.0634517	0.195506
Srsf5	0.272449	8.10221	2.25574	0.0337559	0.134073
Rara	0.271933	7.57549	2.56093	0.0173591	0.0875555
Osbp	-0.271698	7.91089	-3.12388	0.00471631	0.0369544
BC005624	-0.271428	7.69847	-2.26081	0.0333945	0.133191
Mars	-0.271183	7.91602	-3.39493	0.00245369	0.0243814
Mmachc	-0.271178	7.53256	-1.33777	0.193866	0.388777
Gtf3c3	-0.270886	7.43905	-1.78162	0.0878324	0.241706
Mrps31	-0.270815	7.61445	-1.86175	0.0752807	0.218518
Slc16a12	0.270805	7.60802	1.77457	0.0890178	0.243773
Caap1	-0.27034	6.9751	-1.27394	0.215229	0.415726
Sept11	-0.270096	7.28393	-1.39713	0.175521	0.365956
Bod1	0.26995	6.90729	1.42764	0.166642	0.354916
Amdhd2	0.269844	7.54274	2.76126	0.0110274	0.0644247
Nup93	0.269797	7.42486	3.31066	0.00301063	0.0273623
Dnajc14	0.269757	7.73374	2.31156	0.0299677	0.124366
Hmox2	-0.269753	7.88967	-3.48281	0.00197998	0.0215903
Tvp23b	0.269744	7.40906	2.82303	0.00956458	0.0594067
Kdm1a	0.269696	7.6933	4.79225	7.54303e-05	0.00235209
Rheb	0.2696	7.67069	2.69936	0.0127037	0.0706399
Poglut1	0.269359	6.81851	1.50936	0.144631	0.326855
Nhlrc2	-0.269317	7.38528	-1.13178	0.269225	0.476484
Yars	-0.269213	7.76749	-3.89131	0.000721478	0.0111257
Zfp598	-0.268982	7.62722	-1.13555	0.267675	0.475679
St3gal6	0.268791	7.19504	0.738139	0.467789	0.65824
Sh2d3c	0.268781	7.14243	1.0509	0.304065	0.510301
Mroh1	0.268637	7.91638	3.43406	0.00223053	0.0232272
Rbm47	-0.268323	7.65258	-1.94643	0.0637417	0.195874
Ssr3	0.268305	7.92579	2.43319	0.0230258	0.104394
Pstk	0.267931	6.66212	0.734466	0.469982	0.659856
Lypla1	-0.267846	7.73087	-2.7841	0.0104635	0.0625866
Clip1	-0.267449	7.88964	-3.68855	0.00119347	0.0157015
Trmt10b	0.267342	6.90846	1.18274	0.248823	0.454337
Rrp15	0.267336	7.26291	2.45383	0.022007	0.101467
Slc35e3	-0.267242	7.23608	-1.48426	0.151124	0.334426
Cnst	0.267232	6.98583	1.04082	0.308625	0.515349
H2afv	0.267231	7.40847	3.41802	0.00231952	0.0236632
Snupn	0.267211	7.23186	1.95155	0.0630963	0.194992
Ankrd27	0.26721	7.77962	2.4835	0.0206155	0.0975155
Jarid2	0.267056	7.46532	1.57244	0.12931	0.305868
Lima1	0.267042	7.81007	3.25295	0.003461	0.0299239
Acmsd	0.26683	7.88589	1.588	0.125746	0.300965
Zdhhc20	-0.266705	7.11926	-1.35688	0.187801	0.381276
Rps12	0.266296	8.31785	3.39168	0.0024732	0.0244477
Inhbc	-0.266269	7.51662	-0.384252	0.704271	0.82845
Nol12	0.266128	7.07012	1.95621	0.062514	0.193756
Pigo	0.265845	7.74154	2.44333	0.0225201	0.103085
Immt	-0.265791	7.9988	-3.66038	0.00127951	0.0162971
Dap3	-0.265707	7.76869	-2.35785	0.0271261	0.116959
Mrpl48	-0.265558	7.3768	-1.95344	0.0628591	0.194505
Ahcyl1	-0.265518	8.00756	-3.40821	0.00237565	0.0239432
Blmh	-0.265513	7.7118	-2.37507	0.0261336	0.113968
Mul1	0.265415	7.27418	1.69132	0.104092	0.267506
Tmem30a	-0.265143	7.82877	-1.86812	0.0743535	0.217209
Lgals3bp	0.265018	8.01906	1.84521	0.0777369	0.222948
Rps6ka4	-0.265015	7.3201	-1.39796	0.175274	0.36571
Hip1	0.264965	7.00394	0.869972	0.393178	0.598139
Bmp4	0.264672	6.97037	1.22587	0.232477	0.435336
Ctsf	-0.264619	7.95081	-1.93012	0.0658353	0.200619
Cpox	-0.264403	7.84193	-2.23014	0.0356344	0.138513
Commd5	0.264206	7.04855	1.27553	0.214676	0.414801
Rbbp5	-0.263759	7.417	-2.24951	0.0342047	0.135001
Zdhhc6	-0.263594	7.59647	-1.54465	0.135885	0.314447
Hnrnpdl	0.263529	8.03478	2.94661	0.00717276	0.0488926
Lgals9	0.263499	7.80984	1.54048	0.136898	0.315836
Tmem150a	0.263447	7.44791	0.835931	0.411673	0.611118
Alkbh7	0.263427	7.49315	3.0455	0.00568184	0.0414319
Prkcd	0.263342	7.25846	1.74919	0.0934019	0.251268
Sumo3	-0.263212	7.28745	-2.21782	0.0365721	0.140608
Prmt1	0.263068	7.74765	3.85843	0.000783026	0.0115691
Fars2	0.263022	7.41533	1.18985	0.246072	0.451387
Mtpn	-0.262928	7.10747	-1.56392	0.131298	0.308083
Polr1d	-0.262786	7.34467	-1.91711	0.0675479	0.203554
NA..17	0.262677	7.61097	1.81706	0.0820743	0.231382
Atrn	-0.262599	8.10283	-2.1772	0.0398249	0.148169
Eloa	-0.262368	7.91761	-2.62452	0.015051	0.0800641
Cuta	0.262292	7.60632	3.02022	0.00603196	0.0432035
Commd7	-0.262214	7.36179	-2.25064	0.0341228	0.134866
Kansl1l	0.2622	7.33666	2.43091	0.0231408	0.104737
Gzf1	-0.262048	7.29704	-1.24459	0.225638	0.428302
Zgpat	0.261952	7.62614	3.69521	0.00117396	0.0155536
Tbc1d10b	0.261945	7.20718	1.92073	0.0670676	0.203074
Mrpl52	0.261928	7.57759	2.25186	0.0340342	0.13472
Tspan4	0.261868	7.55231	1.98007	0.0596077	0.188815
Ccs	-0.261856	7.91017	-2.20787	0.037346	0.142036
Rtel1	0.26164	7.42686	0.954	0.349863	0.558587
Glce	0.261631	7.51389	2.4177	0.0238187	0.107203
Nt5c3b	0.261563	7.06548	1.17278	0.252718	0.458925
Nfkbia	0.261457	7.98569	3.03701	0.00579712	0.0419055
Rps23	0.261328	8.25791	4.23507	0.000305401	0.00594373
Limk2	0.261193	7.42029	1.82029	0.0815666	0.230296
Mepce	-0.260946	7.67263	-2.90588	0.00788991	0.0515998
Zfp445	-0.260924	7.20108	-0.92828	0.362766	0.57015
Zfp408	0.260899	6.89988	0.952978	0.35037	0.558587
Gm15800	-0.260733	7.54193	-0.95758	0.348092	0.557184
Acbd4	-0.260723	7.65103	-2.89568	0.00807973	0.0522959
Serpina6	-0.260271	8.25043	-1.86637	0.0746073	0.217614
Agxt	0.260242	8.37438	3.0464	0.00566981	0.0413977
Diaph2	0.260088	6.98644	1.51961	0.142044	0.323264
Casp6	0.260015	7.53036	2.72502	0.0119815	0.0684478
Sec22a	0.259978	6.78219	1.27083	0.216313	0.416679
Emc2	-0.259699	7.71931	-2.61527	0.015368	0.0813742
Mlx	-0.259446	7.64404	-2.89823	0.00803201	0.0522266
Kdm3a	0.259281	7.68944	1.85495	0.0762819	0.22011
Dusp1	0.259137	7.86518	2.50356	0.019721	0.0946475
Mrfap1	0.259066	7.64485	2.28097	0.0319928	0.129905
Arl5a	-0.258979	7.12437	-1.36317	0.185841	0.378249
Atf7	-0.258956	7.12726	-1.11047	0.278109	0.486315
Gars	-0.258917	7.89802	-1.96273	0.061707	0.192518
Psmg2	0.25882	7.46666	2.70471	0.0125498	0.0703386
Abhd2	-0.258782	7.85318	-1.70498	0.101478	0.263451
Rb1	0.25877	6.96632	1.0476	0.305556	0.511434
Vamp7	-0.258723	7.37125	-1.54798	0.135083	0.313491
Slc20a1	0.25872	7.69914	2.28959	0.0314099	0.128462
Btaf1	-0.258534	7.59173	-1.78309	0.0875873	0.241496
Ccar2	0.258464	7.89876	3.17671	0.00415682	0.0339033
Dnajb11	-0.258366	7.94559	-3.39022	0.00248202	0.0244477
Nlk	-0.258124	7.25682	-1.38571	0.178938	0.370207
Mrpl28	0.258095	7.71775	2.7933	0.0102441	0.0620768
Sptlc2	0.258038	7.39469	1.93097	0.065725	0.200406
Phrf1	0.257965	7.85889	2.41347	0.0240399	0.107855
Msn	0.257322	7.74075	2.53957	0.0182062	0.0902406
Rab14	-0.257283	7.82958	-3.61514	0.00143056	0.0175524
Nrp1	0.257265	7.71824	1.50923	0.144664	0.326855
Sfxn1	-0.25726	7.7577	-1.50632	0.145403	0.327869
Lmna	0.257213	7.83167	3.43964	0.00220035	0.0230693
Usp8	-0.257164	7.94491	-3.23716	0.00359515	0.0306975
F9	-0.257008	8.35392	-2.57812	0.0167047	0.0853998
Slc40a1	0.256953	8.24355	4.98747	4.62781e-05	0.00166365
Sco1	0.256627	7.27184	1.97325	0.0604259	0.189891
Mrpl19	-0.25658	7.55771	-1.58447	0.126547	0.302
Luc7l	0.256398	7.56546	2.0976	0.0469649	0.16312
Dpys	0.256277	8.46788	3.40609	0.00238794	0.024013
Nup50	-0.25624	7.66122	-1.97972	0.0596487	0.188815
Rmnd5b	0.256161	7.12965	2.32521	0.0291024	0.122213
Guk1	0.256007	7.64752	2.73777	0.0116372	0.0673645
Gnl2	-0.255647	7.79714	-3.00474	0.00625636	0.0444721
Slc10a3	0.255448	6.65562	0.710407	0.484492	0.670536
Bpnt1	-0.255424	7.63155	-2.20371	0.0376738	0.142897
Mansc1	0.255294	7.02157	0.839303	0.409816	0.61013
Pbld1	0.255117	7.88353	1.72062	0.0985568	0.258723
Etnk2	-0.255116	8.18894	-2.37899	0.0259122	0.113459
Agrn	0.254894	7.6838	1.89551	0.0704788	0.208591
Kdm4c	0.254868	7.2523	1.91402	0.0679613	0.204463
Mtor	-0.254463	7.8448	-2.32093	0.0293714	0.122976
Gpd1	0.254387	8.25311	4.85215	6.49203e-05	0.00213029
Aida	0.254378	7.32837	1.57521	0.12867	0.305516
Katna1	0.254295	7.39471	1.96468	0.0614682	0.192203
Ccdc58	-0.254276	7.06021	-1.17627	0.251347	0.457886
Rnf185	-0.254274	7.12716	-1.59967	0.123126	0.296342
Slc35a3	-0.254257	7.37825	-1.90289	0.0694647	0.20668
Usp4	-0.254182	7.95567	-3.18243	0.00410024	0.0335874
Nudt12	-0.254176	7.6615	-1.79547	0.0855418	0.237597
Herc4	-0.253823	7.78078	-2.37992	0.0258604	0.113408
Tsc1	-0.253707	7.4797	-1.11216	0.277399	0.485852
Nedd4l	0.253646	7.62169	1.55591	0.133189	0.310756
Ccdc86	-0.252943	6.93527	-0.852862	0.402406	0.604113
Plin2	-0.252922	7.93863	-1.14201	0.265032	0.472471
Lig3	0.252827	7.59596	2.22214	0.0362408	0.139715
Ppie	0.252698	7.28697	3.20747	0.00386115	0.0323855
Gltscr1l	0.25243	7.41396	2.24378	0.0346219	0.135982
Entpd5	-0.252191	8.11269	-3.68969	0.00119009	0.0156936
Zfp523	-0.251818	7.52845	-2.05259	0.0514917	0.17227
Usp6nl	0.251792	7.36221	0.963111	0.345367	0.554209
Peli1	0.251647	7.25762	2.05815	0.0509127	0.171805
Cnot9	-0.251612	7.42976	-1.54838	0.134989	0.313402
Plxnb1	0.251512	7.74393	1.20963	0.238536	0.44359
Gak	-0.25148	7.95868	-3.07241	0.00533073	0.0398499
Gtf2h4	0.251388	7.38591	2.48729	0.0204438	0.0969619
Tmem109	0.251325	7.0702	1.7076	0.100984	0.262653
Ak3	-0.251281	7.98411	-2.09368	0.0473449	0.16392
Fam107b	0.251219	7.33045	1.92209	0.0668882	0.202739
Ei24	-0.251182	7.95086	-2.52105	0.0189711	0.0925437
Mrps9	0.251171	7.70815	3.45567	0.00211586	0.0224895
Anxa11	0.251094	7.89167	3.43614	0.00221923	0.023195
Fdps	-0.250957	8.09411	-1.49444	0.148463	0.33148
Ppdpf	0.250882	7.63739	2.12295	0.0445755	0.157536
Apeh	-0.250727	8.0572	-4.69394	9.65165e-05	0.00282248
Pitpnb	-0.250681	7.50942	-1.82033	0.0815597	0.230296
Sik1	0.25043	7.46499	1.14311	0.264588	0.471855
Ccdc9	0.250412	7.51146	1.48426	0.151123	0.334426
Sgta	-0.25026	7.7106	-2.5915	0.0162113	0.0840764
Arhgdib	0.250225	7.36582	1.49429	0.148502	0.33148
Tmbim4	0.250082	7.85501	2.01664	0.055383	0.180162
[truncated: 3,646 more rows]
